# Supplementary material for: Peripheral immune cell response to stimulation stratifies Parkinson’s disease progression from prodromal to clinical stages
Source: Commun Biol. 2025 May 8;8:716. doi: 10.1038/s42003-025-08088-7 (PMC12062209; doi:10.1038/s42003-025-08088-7)
Supplement: Supplementary file 3 — Supplementary Data 1 [file 42003_2025_8088_MOESM3_ESM.xlsx]

## Sheet: Sheet1
Participant Study ID	Enrollment Date	Cohort	hyposmia	constipation	iRBD	UPDRS_12	UPDRS_3	HY	Note
CS-2021-001	2021-05-24	Early PD	0	0	1	3	11	1
CS-2021-002	2021-05-26	Early PD	0	1	0	7	7	1.5
CS-2021-009	2021-07-02	Early PD	0	0	0	6	8	1
CS-2021-019	2021-07-28	Early PD	0	0	0	17	13	2
CS-2021-021	2021-08-06	Early PD	0	0	1	2	2	1
CS-2021-025	2021-09-03	Early PD	1	0	1	11	12	1
CS-2021-028	2021-10-26	Early PD	0	0	1	?	21	2
CS-2021-029	2021-10-29	Early PD	1	1	0	10	12	1	MDS-UPDRS
CS-2021-031	2021-11-05	Early PD	1	0	0	4	7	1	MDS-UPDRS
CS-2021-032	2021-11-05	Early PD	0	1	0	13	9	3	MDS-UPDRS, gait predominant
CS-2021-034	2021-12-06	Early PD	1	1	0	12	36	2
CS-2022-039	2022-02-21	Early PD	1	0	1	7	27	2
CS-2022-048	2022-04-01	Early PD	0	0	0	6	11	1.5
CS-2022-050	2022-04-05	Early PD	0	1	1		14	2
CS-2022-057	2022-06-15	Early PD	0	0	1	4	8	1
CS-2022-059	2022-06-22	Early PD	0	1	0		18	1.5
CS-2022-060	2022-08-24	Early PD	0	0	0	5	15	2	MDS-UPDRS
CS-2022-061	2022-08-24	Early PD	0	0	0	3	23	2
CS-2022-062	2022-09-02	Early PD	0	0	0	12	21	2	MDS-UPDRS
CS-2022-063	2022-09-15	Early PD	0	1	0	15	9	1	MDS-UPDRS
CS-2022-064	2022-09-15	Early PD	0	1	0	16	15	1	MDS-UPDRS
CS-2022-065	2022-10-17	Early PD	1	1	1	4	11	1
CS-2022-066	2022-10-19	Early PD	0	1	0	1	13	1
CS-2022-072	2022-12-16	Early PD	0	1	1	4	16	2	MDS-UPDRS
CS-2023-074	2023-01-09	Early PD	0	1	0	7	20	2
CS-2023-082	2023-03-27	Early PD	0	0	1	12	50	2
CS-2023-086	2023-04-28	Early PD	1	1	0	3	12	1
CS-2021-003	2021-06-02	Moderate PD	0	1	1	13	10	2
CS-2021-006	2021-06-09	Moderate PD	0	0	0	3	21	2.5
CS-2021-007	2021-06-09	Moderate PD	1	1	1	13	29	2
CS-2021-010	2021-07-08	Moderate PD	1	1	1	3	20	2
CS-2021-011	2021-07-08	Moderate PD	0	1	1	27	11	2
CS-2021-012	2021-07-12	Moderate PD	0	1	0	3	8	2
CS-2021-013	2021-07-14	Moderate PD	1	1	0	17	29	2.5
CS-2021-014	2021-07-19	Moderate PD	0	1	0	5	10	2
CS-2021-017	2021-07-23	Moderate PD	0	1	0		27	2
CS-2021-018	2021-07-26	Moderate PD	1	1	1	10	12	2
CS-2021-020	2021-08-04	Moderate PD	0	0	0	8	7	1
CS-2021-023	2021-08-18	Moderate PD	0	1	1		27	2
CS-2021-024	2021-08-23	Moderate PD	0	1	0	20	32	3
CS-2021-026	2021-09-28	Moderate PD	1	1	1	6	20	2
CS-2021-027	2021-10-19	Moderate PD	1	1	1	15	43	2
CS-2021-030	2021-11-02	Moderate PD	1	1	1		26	2
CS-2021-035	2021-12-07	Moderate PD	1	1	1	9	21	2
CS-2021-036	2021-12-10	Moderate PD	1	1	0		46	2
CS-2022-038	2022-01-31	Moderate PD	0	1	1	4	37	2
CS-2022-040	2022-03-01	Moderate PD	1	1	0	20	38	2
CS-2022-041	2022-03-02	Moderate PD	1	0	0	6	12	2
CS-2022-042	2022-03-08	Moderate PD	0	0	0		16	2
CS-2022-043	2022-03-07	Moderate PD	0	0	0		5	1
CS-2022-045	2022-03-11	Moderate PD	1	1	0	4	11	1
CS-2022-051	2022-04-11	Moderate PD	1	1	0	4	22	2
CS-2022-052	2022-04-15	Moderate PD	0	1	0	17	9	1
CS-2022-054	2022-05-06	Moderate PD	1	0	0	10	17	2
CS-2022-055	2022-05-20	Moderate PD	0	0	0	17	38	3	MDS-UPDRS
CS-2022-056	2022-05-25	Moderate PD	0	1	0	5	21	2.5
CS-2023-083	2023-03-29	Moderate PD	0	1	0	24	37	2.5
CS-2022-058	2022-06-17	Prodromal	1	0	0				task-spcific tremor
CS-2022-067	2022-10-20	Prodromal	1	0	1	31	21
CS-2022-068	2022-10-26	Prodromal	1	0	0				early PD, no anosmia, early tremor
CS-2022-069	2022-12-02	Prodromal	1	0	1
CS-2022-071	2022-12-15	Prodromal	1	0	0	6	0
CS-2023-073	2023-01-04	Prodromal	1	0	0
CS-2023-076	2023-01-10	Prodromal	1	0	0
CS-2023-077	2023-01-11	Prodromal	1	0	0
CS-2023-078	2023-01-12	Prodromal	1	0	0	6	0
CS-2023-079	2023-01-18	Prodromal	1	0	0
CS-2023-080	2023-02-14	Prodromal	1	0	0
CS-2023-081	2023-03-20	Prodromal	1	0	0		0
CS-2023-084	2023-03-31	Prodromal	1	0	0
CS-2023-085	2023-04-04	Prodromal	1	0	0
CS-2023-087	2023-05-11	Prodromal	1	0	0
