# Supplementary material for: Peripheral immune cell response to stimulation stratifies Parkinson’s disease progression from prodromal to clinical stages
Source: Commun Biol. 2025 May 8;8:716. doi: 10.1038/s42003-025-08088-7 (PMC12062209; doi:10.1038/s42003-025-08088-7)
Supplement: Supplementary file 4 — Supplementary Data 2 [file 42003_2025_8088_MOESM4_ESM.xlsx]

## Sheet: Fig. 2, 4A, 4B
Sample ID		IL-10 (M - IFN/vehicle)	IL-1β (M - IFN/vehicle)	IL-8 (M - IFN/vehicle)	TNF (M - IFN/vehicle)
CS-2021-008	control	0.277703	1.05707	0.755808	0.937565
CS-2021-004	control	0.324156	0.661622	1.09368	1.77211
CS-2021-005	control	0.12117	0.435132	1.0902	1.40551
CS-2021-015	control	0.412897	1.19821	0.876385	6.14316
UF-PF-2020-025-3N	control	0.879962	5.06728	0.574013	1.62342
CS-2022-049	control	0.122666	0.833019	0.19295	0.821055
UF-PF-2022-101-3N	control	1.34771	3.71107	1.18192	5.89601
CS-2023-075	control	0.163875	1.27046	0.494693	2.72636
UF-PF-2020-002-3N	control	0.00435193	0.118848	0.293821	0.858343
UF-PF-2020-009-3N	control	0.248492	0.829314	0.172205	1.40156
UF-PF-2020-014-3N	control	0.35017	1.1948	0.163514	2.22988
UF-PF-2020-029-3N	control	0.00293041	0.252676	0.157278	1.24852
UF-PF-2021-032-3N	control	0.618746	4.93673	0.481519	2.20056
UF-PF-2021-034-3N	control	0.570575	0.727544	0.997888	0.990187
UF-PF-2021-056-3N	control	0.766976	0.866945	1.01688	1.23665
UF-PF-2021-060-3N	control	1.57967	0.917373	0.970758	2.35996
UF-PF-2021-042-3N	control	0.731441	0.975382	1.03138	1.71979
UF-PF-2022-085-3N	control	0.708315	1.12114	0.443067	2.24959
UF-PF-2023-126-3N	control	NaN	1.15515	0.466509	1.58336
CS-2022-058	prodromal PD	1.49883	9.0705	1.7813	13.3526
CS-2023-073	prodromal PD	1.43929	23.7323	4.56083	18.5057
CS-2023-084	prodromal PD	0.238888	1.62861	0.306164	3.52289
CS-2023-085	prodromal PD	0.883326	1.63282	0.812618	7.48707
CS-2023-081	prodromal PD	0.0232921	1.14626	0.645895	2.71114
CS-2022-068	prodromal PD	1.08152	3.57138	0.427261	9.58421
CS-2022-067	prodromal PD	0.428197	2.44579	0.605098	6.3252
CS-2023-076	prodromal PD	0.184774	2.15321	1.06986	8.64558
CS-2023-077	prodromal PD	0.771301	3.29415	1.40203	11.8938
CS-2023-078	prodromal PD	2.1649	27.2022	3.69521	13.3249
CS-2022-069	prodromal PD	0.464872	1.98779	0.62963	7.25522
CS-2022-071	prodromal PD	0.710631	6.58635	1.57142	10.7601
CS-2023-087	prodromal PD	0.432385	1.20171	0.335343	2.32586
CS-2021-002	early PD	1.44311	6.38188	1.081	5.20611
CS-2021-009	early PD	0.480202	4.51029	0.548176	6.17338
CS-2021-019	early PD	1.926	3.07887	1.13338	9.48064
CS-2021-021	early PD	1.10476	2.2045	1.24713	3.05722
CS-2021-025	early PD	0.800486	3.42763	1.0506	6.81568
CS-2021-028	early PD	0.483707	1.63424	1.13526	2.126
CS-2021-029	early PD	1.5391	2.26221	1.1086	1.91741
CS-2021-031	early PD	0.305849	1.5266	1.1964	1.22801
CS-2022-059	early PD	0.258702	0.73807	0.215581	1.38429
CS-2022-060	early PD	0.12012	1.14317	0.306028	2.48982
CS-2022-061	early PD	1.46265	2.78109	0.5373	3.88352
CS-2022-062	early PD	0.0567728	1.14011	0.208249	1.50415
CS-2021-034	early PD	0.291567	1.818	0.459417	1.02256
CS-2022-050	early PD	0.305752	1.52118	0.408012	3.40933
CS-2023-082	early PD	0.0516062	3.51829	0.817754	11.2292
CS-2023-086	early PD	2.21399	2.59061	1.08903	6.53045
CS-2022-048	early PD	0.38811	1.01939	0.386693	1.12223
CS-2022-063	early PD	0.0589674	0.209635	0.336232	0.312355
CS-2022-064	early PD	0.151592	0.910422	0.336744	0.891214
CS-2022-066	early PD	0.517052	7.38794	0.62267	4.65694
CS-2023-074	early PD	0.629686	1.96987	0.770107	8.87556
CS-2022-065	early PD	0.420337	1.10701	0.482796	1.25624
CS-2022-072	early PD	0.143574	0.722673	0.261878	0.98822
CS-2022-039	early PD	0.631465	1.35773	0.763541	1.37232
CS-2021-032	early PD	0.60591	0.631721	1.07459	1.32941
CS-2021-003	moderate PD	1.58515	4.47582	1.09245	10.1987
CS-2021-007	moderate PD	1.01257	1.49431	1.18118	3.02062
CS-2021-010	moderate PD	0.16589	0.554527	0.926695	0.699193
CS-2021-011	moderate PD	0.147041	1.10121	0.720602	1.25522
CS-2021-012	moderate PD	0.461221	0.449831	1.01676	2.03231
CS-2021-006	moderate PD	0.192129	0.416933	1.17326	0.719251
CS-2021-013	moderate PD	0.237243	0.442178	0.210863	2.04232
CS-2021-014	moderate PD	0.199193	0.789176	0.589652	3.71248
CS-2021-017	moderate PD	0.269622	0.369456	0.485996	2.05716
CS-2021-018	moderate PD	0.195164	0.943742	1.00718	3.57454
CS-2021-020	moderate PD	0.605722	1.25597	1.10024	3.06496
CS-2021-026	moderate PD	0.499038	1.35965	1.14691	2.09904
CS-2021-027	moderate PD	0.268788	0.827621	1.06704	1.58573
CS-2021-030	moderate PD	0.195291	1.02636	1.11855	1.56898
CS-2021-035	moderate PD	0.262211	1.13987	0.579926	0.789123
CS-2021-036	moderate PD	0.422697	1.41332	0.609328	0.834659
CS-2022-038	moderate PD	0.23534	1.42199	0.639943	1.43516
CS-2022-051	moderate PD	0.368676	1.46512	0.207501	2.14078
CS-2022-052	moderate PD	0.255107	1.39984	0.628385	2.99614
CS-2022-054	moderate PD	0.180204	0.554964	0.234609	0.406075
CS-2022-056	moderate PD	0.209463	1.50852	0.702948	3.13339
CS-2023-083	moderate PD	1.52215	NaN	1.52985	8.04217
CS-2022-040	moderate PD	0.130996	0.422907	0.124306	0.294384
CS-2022-041	moderate PD	0.2399	0.832241	0.255205	0.531582
CS-2022-042	moderate PD	0.230215	1.6393	0.504851	1.19109
CS-2022-045	moderate PD	0.60066	1.21535	0.483863	1.45279
CS-2022-055	moderate PD	0.161854	1.74423	0.518815	1.76171
CS-2021-024	moderate PD	0.637159	1.48145	1.13313	0.679219
UF-PF-2021-063-1N	moderate PD	0.420353	1.21101	1.6973	1.51613

## Sheet: Fig. 3, 4C-4H
Sample ID		IL-10 (T - CD3-28/vehicle)	IL-1β (T - CD3-28/vehicle)	IL-2 (T - CD3-28/vehicle)	IL-8 (T - CD3-28/vehicle)	TNF (T - CD3-28/vehicle)
CS-2021-008	control	19213	0.901282	37653.4	57.4454	9929.98
CS-2021-004	control	40854.1	39.2097	1.26839e+06	14.9171	35983.8
CS-2021-005	control	1637.35	77.6169	48394	4.74329	9304.09
CS-2021-015	control	10444	96.5081	195530	15.1665	26780
UF-PF-2020-025-3N	control	71270.3	50.4477	171749	22.4714	66896.8
UF-PF-2021-038-3N	control	82695.5	0.135234	40567	2.79952	94651.8
CS-2022-049	control	14082.7	70.1544	430163	23.8658	65401.3
UF-PF-2022-101-3N	control	71833.7	29.1721	1.9154e+06	20.8479	91196.7
CS-2023-075	control	107298	36.2982	1.85069e+06	15.952	19308.3
UF-PF-2020-002-3N	control	26178.9	32.525	883079	78.2663	17070.4
UF-PF-2020-009-3N	control	45889.5	81.0258	1.03802e+06	24.8376	461580
UF-PF-2020-014-3N	control	36618.1	11.1558	1.08642e+06	47.2447	65787.2
UF-PF-2020-029-3N	control	10879.8	9.48063	973260	11.3266	64014.3
UF-PF-2021-032-3N	control	117168	1.72766	891349	94.5881	41089.6
UF-PF-2021-034-3N	control	9792.78	0.703803	963177	1.34106	15977.4
UF-PF-2021-056-3N	control	49634	1.25657	1.11497e+06	1.50764	28894.7
UF-PF-2021-060-3N	control	94630.1	6.9566	403652	2.13897	100789
UF-PF-2021-042-3N	control	8779.73	3.62405	1.08158e+06	0.773992	14411.4
UF-PF-2022-085-3N	control	79891.7	21.1368	962776	54.9409	34116.4
UF-PF-2023-126-3N	control	76036.2	12.5144	932549	133.166	33844.7
UF-PF-2023-118-3N	control	NaN	35.3332	485664	111.067	55389.8
CS-2022-058	prodromal PD	63861.9	104.091	1.24796e+06	20.8923	28066.3
CS-2023-073	prodromal PD	18069.2	41.1338	1.49917e+06	52.5739	33407.4
CS-2023-079	prodromal PD	5364.37	27.9918	826481	49.8139	40478.2
CS-2023-084	prodromal PD	66104	56.5577	1.19244e+06	115.413	49155.5
CS-2023-085	prodromal PD	62562.5	88.5983	1.28478e+06	90.3779	100425
CS-2023-080	prodromal PD	138723	109.735	205009	29.9722	122590
CS-2023-081	prodromal PD	118333	226.096	463682	40.4476	8165.85
CS-2022-068	prodromal PD	30372.8	49.6297	358002	14.8943	11134.7
CS-2022-067	prodromal PD	25296.7	23.3637	744273	15.8997	7695.13
CS-2023-076	prodromal PD	4978.87	24.7507	205356	48.7479	17076.5
CS-2023-077	prodromal PD	61786.7	216.004	559703	111.775	29202
CS-2023-078	prodromal PD	135214	33.55	2.28784e+06	112.251	102114
CS-2022-069	prodromal PD	148552	4.61663	112905	85.176	254226
CS-2022-071	prodromal PD	14945.4	55.4255	2.33672e+06	172.713	214752
CS-2023-087	prodromal PD	3471.2	54.0419	24665.5	5.24148	3394.11
CS-2021-001	early PD	23455.8	9.9194	85850.8	19.2567	14548.9
CS-2021-002	early PD	67662.2	209.633	1.04686e+06	21.2514	7281.2
CS-2021-009	early PD	40197.7	14.3171	1.69379e+06	63.6147	10778.6
CS-2021-019	early PD	119437	135.232	569340	15.2511	13661.6
CS-2021-021	early PD	12088.3	291.586	56716.7	23.4162	4048.61
CS-2021-025	early PD	2240.35	45.5884	161105	10.3862	12731.8
CS-2021-028	early PD	114721	46.8984	735944	38.8651	NaN
CS-2021-029	early PD	17113.8	246.937	463757	48.6597	10928.9
CS-2021-031	early PD	1341.3	NaN	29847	11.9249	9278.19
CS-2022-059	early PD	64899.9	3.99062	2.05236e+06	47.3902	14401.5
CS-2022-060	early PD	20768.4	89.6699	1.26382e+06	39.356	23973.8
CS-2022-061	early PD	165086	27.0491	1.72984e+06	49.6788	39457.1
CS-2022-062	early PD	83827.7	63.7447	2.08996e+06	27.9458	23574.3
CS-2021-034	early PD	65548.8	36.0463	2.32601e+06	72.0777	29844.7
CS-2022-050	early PD	59620	21.4339	2.05551e+06	139.358	54874
CS-2022-057	early PD	10346.2	203.518	497703	28.7538	9784.86
CS-2023-082	early PD	26263	189.997	270184	68.9584	25963.5
CS-2023-086	early PD	1634.34	34.3644	24794.3	10.3052	3475.13
CS-2022-048	early PD	17775.1	12.8811	372756	41.5444	21584.4
CS-2022-063	early PD	11816.8	45.8258	442747	23.1873	19706.7
CS-2022-064	early PD	16210.6	3.07727	557360	49.3706	40270.1
CS-2022-066	early PD	17427.5	5.41597	115996	24.4653	11953.6
CS-2023-074	early PD	52739.1	75.1009	418427	19.793	27732.4
CS-2022-065	early PD	23822.1	15.5548	809938	13.2137	8347.89
CS-2022-072	early PD	7005.96	10.1668	911444	27.2272	21920.9
CS-2022-039	early PD	11629.8	50.3066	45815.6	32.6116	20123.1
CS-2021-032	early PD	3509.51	36.8118	973981	15.9801	13105.7
CS-2021-003	moderate PD	2021.92	50.1628	73296.3	3.55803	3395.5
CS-2021-007	moderate PD	1804.73	17.9709	50771.4	4.05114	4985.43
CS-2021-010	moderate PD	4670.54	8.53681	128451	22.5936	20174.9
CS-2021-011	moderate PD	11225.5	22.6631	195226	26.1207	22912.7
CS-2021-012	moderate PD	15482.7	37.7023	809237	14.2316	19908.2
CS-2021-006	moderate PD	5943.76	128.861	439816	14.019	25095.9
CS-2021-013	moderate PD	6031.13	3.24278	120250	24.2025	18559.1
CS-2021-014	moderate PD	14138.8	82.322	233163	23.0094	33613.9
CS-2021-017	moderate PD	8587.01	22.633	142466	16.1625	13472.3
CS-2021-018	moderate PD	12018.9	1.48046	43093.9	9.35157	13319.1
CS-2021-020	moderate PD	4331.99	40.2475	32994	12.4155	5040.54
CS-2021-026	moderate PD	59260.9	8.48489	603006	15.3317	25628.8
CS-2021-027	moderate PD	20615.4	13.6724	1.12293e+06	10.3969	33550.3
CS-2021-030	moderate PD	12412.1	NaN	437509	68.3496	41716.4
CS-2022-043	moderate PD	1146.66	2.90033	12708.8	242.719	3046.62
CS-2021-035	moderate PD	111970	2.43224	613567	49.5532	85065
CS-2021-036	moderate PD	14002.7	163.476	944064	30.0815	48015.8
CS-2022-038	moderate PD	13835.7	5.75209	84439.9	50.3007	45499.2
CS-2022-051	moderate PD	8640.28	4.64596	343125	54.3659	31743.5
CS-2022-052	moderate PD	39179.7	5.94468	407735	199.821	27360.9
CS-2022-054	moderate PD	19389.1	187.675	886023	12.827	51822
CS-2022-056	moderate PD	60617	218.237	869637	29.2549	28321.7
CS-2023-083	moderate PD	40251.6	59.7691	82094.3	72.9214	19859.8
CS-2022-040	moderate PD	21345.7	12.7056	50601.8	20.4833	6527.64
CS-2022-041	moderate PD	46049	15.2294	701036	26.4841	50863.4
CS-2022-042	moderate PD	18789	1.76646	29618.4	25.2175	4643.78
CS-2022-045	moderate PD	9133.62	1.93525	52326.6	29.4368	26630.2
CS-2022-055	moderate PD	27446.5	16.5911	186780	24.3895	25642.6
CS-2021-024	moderate PD	39881	51.5292	36581.1	24.6579	9347.51
UF-PF-2021-063-1N	moderate PD	21900.7	12.624	34345.1	24.1126	18778.1

## Sheet: Fig. 5A-C, 8, S6, S8A-C, S10
Vehicle treated monocytes data
Sample ID		%CLM (Freq of parent)	MFI BMV109 (CLM)	MFI MTG (CLM)	MFI HLA-DR (CLM)	MFI MTR (CLM)	MFI MTR (MTR+, CLM)	%INTM (Freq of parent)	MFI BMV109 (INTM)	MFI MTG (INTM)	MFI HLA-DR (INTM)	MFI MTR (INTM)	MFI MTR (MTR+, INTM)	%NCM (Freq of parent)	MFI BMV109 (NCM)	MFI MTG (NCM)	MFI HLA-DR (NCM)	MFI MTR (NCM)	MFI MTR (MTR+, NCM)							Sample ID		LRRK2 MFI (CLM)	pRab10 (CLM)	LTR (CLM)	HLA-DR (CLM)	LRRK2 (INTM)	pRab10 (INTM)	LTR (INTM)	HLA-DR (INTM)	LRRK2 (NCM)	pRab10 (NCM)	LTR (NCM)	HLA-DR (NCM)		MTR/MTG (CLM)	MTR/MTG (INT)	MTR/MTG (NC)	MTR+/MTG (CLM)	MTR+/MTG (INT)	MTR+/MTG (NC)	BMV109/LTR (CLM)	BMV109/LTR (INT)	BMV109/LTR (NC)
CS-2021-004	control	44.7	4537.63	182420	16981.7	265930	245874	49.7	6783.34	178520	15042.3	312488	266805	0.11	NaN	NaN	NaN	NaN	NaN							CS-2021-004	control	4478.93	5014.6	690.357	13756.8	4918.14	6982.11	1199.72	7361.65	4415.45	6915	563.678	43831.4		1.45779	1.75044	NaN	1.34784	1.49454	NaN	6.57287	5.65412	NaN
CS-2021-005	control	59.6	4113.67	186520	15018.6	198353	193289	38.6	6363.29	183891	19487.4	251613	231379	0.078	NaN	NaN	NaN	NaN	NaN							CS-2021-005	control	3402.65	4892.74	459.04	12810.3	3691.14	6206.47	507.656	7692.52	3628.64	6328.69	477.561	41960.7		1.06344	1.36827	NaN	1.03629	1.25824	NaN	8.96147	12.5347	NaN
CS-2021-015	control	47.8	4798.94	171658	20620.3	206377	190900	38.1	9984.06	164183	27843	269307	234274	9.03	11288.9	122123	44186.4	913774	484736							CS-2021-015	control	3984.97	5318.01	418.807	16183.3	4481.93	7000.24	702.745	20979.2	4494.83	8452.74	491.16	40069.6		1.20225	1.64029	7.4824	1.11209	1.42691	3.96924	11.4586	14.2072	22.9842
UF-PF-2020-025-3N	control	39.7	8122.31	175105	31944.5	275458	248762	35.7	9925.88	173207	27829.8	304226	265352	12.1	11913.7	143255	43410	873647	468410							UF-PF-2020-025-3N	control	4111.64	6680.95	466.821	22649.4	4585.14	8201.89	434.919	25642.8	5620.9	10093.4	525.003	70965		1.5731	1.75643	6.09855	1.42065	1.532	3.26976	17.3992	22.8224	22.6926
UF-PF-2021-038-3N	control	94.2	2759.65	224107	2686.57	155297	143589	2.94	NaN	NaN	NaN	NaN	NaN	0.067	NaN	NaN	NaN	NaN	NaN							UF-PF-2021-038-3N	control	3395.32	4821.47	2067.01	1347.15	3708.41	6655.67	1707.64	733.414	3023.94	6049	616.86	30294.5		0.692958	NaN	NaN	0.640719	NaN	NaN	1.33509	NaN	NaN
CS-2022-049	control	26	5855.38	178634	15267.7	203172	187407	41.5	11772.8	172785	17909.1	288069	247721	26.3	11627.6	135866	27304.6	889642	429513							CS-2022-049	control	3765.64	4504.72	326.482	10752.7	4279.72	5766.9	666.985	12349.6	4152.97	4705.21	509.598	27293.3		1.13736	1.66721	6.54794	1.04911	1.4337	3.1613	17.9348	17.6507	22.8172
UF-PF-2022-101-3N	control	35.6	3856.51	160530	20718.1	236654	218477	19.3	6557.47	164428	28803.3	307084	267223	17.2	11028.4	121096	48375.2	959780	477341							UF-PF-2022-101-3N	control	3714.77	3516.51	612.918	17619	4297.8	4827.56	1146.96	21472	4474.26	5461.97	676.561	26041.5		1.47421	1.86759	7.92576	1.36098	1.62517	3.94183	6.29205	5.71727	16.3006
CS-2023-075	control	53.3	5398.61	188773	25367.2	235526	217435	17.2	7293.89	185459	28873.7	287853	249891	7.29	10215.9	158190	44284.1	840036	470277							CS-2023-075	control	3722.88	4375.67	433.991	18410.6	4092.41	5335.44	622.313	19472.7	4157.37	5931.44	379.887	39621		1.24767	1.55211	5.31031	1.15184	1.34742	2.97287	12.4394	11.7206	26.892
UF-PF-2020-002-3N	control	67.3	3362.74	227302	32465.1	218880	203685	19	2445.77	228956	44658.1	268967	234718	2.75	7311.4	210189	70242.4	874402	486359							UF-PF-2020-002-3N	control	3664.17	6594.01	704.463	20337.1	4417.34	9375.53	1161.34	32118.4	4472.89	11190	1091.74	74522.3		0.962949	1.17475	4.16008	0.896098	1.02517	2.31392	4.77348	2.10599	6.69698
UF-PF-2020-009-3N	control	25.9	7365.74	199459	18483.2	229320	211696	51.1	10191.1	184298	29157.8	304917	263905	17.4	11416.8	169663	51165.4	975798	493393							UF-PF-2020-009-3N	control	3118.48	1599.59	396.881	17427.2	3455.52	2130.97	639.596	21234.1	4711.87	3754.29	900.408	47253		1.14971	1.65448	5.75139	1.06135	1.43195	2.90808	18.5591	15.9336	12.6796
UF-PF-2020-014-3N	control	46.4	7397.84	160601	18126.1	216096	199172	32.9	10710	142325	28524	299458	259611	11	11982.1	124202	51290.7	956173	467266							UF-PF-2020-014-3N	control	3242.87	1622.74	353.31	14053.7	3585.52	2206.91	626.092	20925.1	3962.12	2981.64	489.164	34682.4		1.34554	2.10404	7.69855	1.24017	1.82407	3.76216	20.9387	17.1061	24.4951
UF-PF-2020-029-3N	control	45.2	5406.26	160601	27339.1	215751	199172	25.7	9069.64	145511	35202.1	299458	260037	13.2	11157.3	137682	58129.7	891847	497412							UF-PF-2020-029-3N	control	3470.77	2821.01	387.822	21623.7	3878.9	4014.09	527.882	25383	4548.79	6105.24	582.668	54583.8		1.34339	2.05798	6.47759	1.24017	1.78707	3.61277	13.9401	17.1812	19.1486
UF-PF-2021-032-3N	control	51.3	7960.66	160601	27540.8	252794	232598	17.9	11834.6	132209	36519.8	322528	280515	6.9	10512	141451	69042.7	912562	478320							UF-PF-2021-032-3N	control	3499.66	2214.45	420.176	21412.5	3752.41	2886.65	578.829	27927.4	4363.15	4374.26	538.513	68723.4		1.57405	2.43954	6.45142	1.44829	2.12176	3.38152	18.946	20.4458	19.5204
UF-PF-2021-034-3N	control	93.3	3302.31	163390	5138.33	145308	138938	3.54	4927.47	144796	4742.81	215688	188527	0.091	14526.8	89702.3	17139.4	1.04776e+06	NaN							UF-PF-2021-034-3N	control	2595.26	1186.92	816.194	3250.71	2458.57	1348.93	1004.2	1355.88	2639.02	395.916	535.916	1073.42		0.889328	1.48959	11.6804	0.850343	1.30201	NaN	4.04598	4.90685	27.1065
UF-PF-2021-056-3N	control	82.4	3123.69	193104	14818.5	222029	205167	3.66	4278.43	182865	14140.8	281568	245014	1.12	9015.26	207426	34643.2	873857	NaN							UF-PF-2021-056-3N	control	3765.29	6439.64	1755.75	9418.04	3636.73	7210.1	2581.78	4467.26	NaN	NaN	NaN	NaN		1.14979	1.53976	4.21286	1.06247	1.33986	NaN	1.77912	1.65716	NaN
UF-PF-2021-060-3N	control	89.9	5137.83	201856	3656.33	194309	178668	2.83	6726.56	187884	3191.91	203764	177311	0.13	14567.5	169111	12326.3	873857	NaN							UF-PF-2021-060-3N	control	3002.65	4450.96	2551.1	1004.68	3163.59	5128.43	5387.92	1056.45	NaN	NaN	NaN	NaN		0.962611	1.08452	5.16736	0.885128	0.943726	NaN	2.01397	1.24845	NaN
UF-PF-2021-042-3N	control	86.9	2699.4	201359	4968.9	168812	156378	11.5	4564.63	182865	4448.07	238037	206623	0.15	9543.25	175034	15249.9	873857	NaN							UF-PF-2021-042-3N	control	3399.73	4807.45	1363.92	4395.54	3680.47	7547.27	2672.86	1325.16	3050.49	3754.91	926.536	12418.7		0.838367	1.30171	4.9925	0.776615	1.12992	NaN	1.97915	1.70777	10.2999
UF-PF-2022-085-3N	control	35.4	4856.84	170330	70841.1	230411	213440	40.6	4780.24	169438	111876	281568	245014	16.3	9285.98	133927	124926	873857	NaN							UF-PF-2022-085-3N	control	4319.93	5803.06	459.406	68071.5	4406.75	6511.32	567.925	80693.9	4628.28	6814.37	524.276	100577		1.35274	1.66178	6.52488	1.2531	1.44604	NaN	10.572	8.41703	17.712
UF-PF-2023-126-3N	control	62.5	6658.85	159782	50857.9	211326	195761	18.2	9470.56	142313	81251.4	281568	245014	8.4	10057.8	134586	104090	873857	471286							UF-PF-2023-126-3N	control	4209	10080.9	387.279	40639.9	4345.79	9553.19	340.889	49895.9	4351.35	9491.7	315.668	57064.8		1.32259	1.97851	6.49291	1.22517	1.72166	3.50174	17.1939	27.782	31.8619
UF-PF-2023-118-3N	control	58.4	4723.16	169912	55143.6	230411	213440	8.89	4386.72	175374	78120.5	281568	245014	5.95	8404.04	145222	90679.4	873857	NaN							UF-PF-2023-118-3N	control	4174.97	3353.5	632.902	53228.9	4226.51	3530.53	696.512	61743.7	4149.69	2772.27	427.45	54876.2		1.35606	1.60553	6.0174	1.25618	1.3971	NaN	7.46269	6.29813	19.6609
CS-2022-058	prodromal PD	59	5591.18	175970	15001.8	202129	186079	24.9	9560.17	162302	20169.5	271172	235309	10.5	11761.1	131239	33173.6	895905	411040							CS-2022-058	prodromal PD	3706.59	4489.82	345.978	9499.84	4214.26	6274.53	699.88	14096.6	3674.73	5614.59	111.8	8864.1		1.14865	1.67079	6.82653	1.05744	1.44983	3.13201	16.1605	13.6597	105.198
CS-2023-073	prodromal PD	15.4	8415.32	149198	15294.1	238600	221758	47.7	14158.7	142791	18208.7	302052	263994	31.7	15158.3	112406	30828.1	911435	488931							CS-2023-073	prodromal PD	3706.59	4698.64	400.531	8051.05	4285.49	7170.11	949.658	14835.8	4117.62	7626.71	525.76	21146.4		1.59922	2.11534	8.1084	1.48634	1.84881	4.34968	21.0104	14.9093	28.8311
CS-2023-079	prodromal PD	47.5	4486.65	178593	27390.3	237469	220705	33.4	7013.82	170503	29823.2	272473	237572	9.9	10406.7	144462	51326.6	855138	NaN							CS-2023-079	prodromal PD	4331.75	6260	666.116	25675.8	4602.76	7469.55	777.831	23952.4	4117.62	8068.96	602.644	31752.9		1.32967	1.59805	5.91947	1.2358	1.39336	NaN	6.73554	9.01715	17.2684
CS-2023-084	prodromal PD	44.2	6282.33	176582	27140.4	251816	232631	19.9	7419.46	178911	29821.2	299349	260126	12.5	11355.9	142772	45662.9	915325	NaN							CS-2022-068	prodromal PD	3677.24	5687.4	364.923	15710.5	3937.28	6901.42	447.64	16618.6	3951.67	12693.3	404.49	81797.4		1.42605	1.67317	6.41108	1.31741	1.45395	NaN	17.2155	16.5746	28.0746
CS-2023-085	prodromal PD	45.3	4882.62	166028	28849.2	232153	214468	18.2	8155.2	171144	37638.1	302239	263269	14.7	12104.4	133595	59690.3	945319	489373							CS-2022-067	prodromal PD	4047.4	5246.93	597.69	19475.4	4404.86	6168.69	699.32	18727	4860.09	6872.9	384.229	55853.4		1.39827	1.76599	7.07601	1.29176	1.53829	3.66311	8.16915	11.6616	31.5032
CS-2023-080	prodromal PD	52.4	8709.5	150446	36133.4	220283	203989	17.5	12061.5	145462	39338.2	286004	249727	10.4	12908	128124	59251.2	897908	470281							CS-2023-076	prodromal PD	4131.58	3872.28	588.445	16738.6	4580.75	4920.14	1003.59	19378	4048.41	3268.6	667.878	39718		1.4642	1.96618	7.00813	1.35589	1.71678	3.67052	14.8009	12.0184	19.3269
CS-2023-081	prodromal PD	61	4562.47	162386	15638.9	228852	211419	14.5	8755.29	152055	20184.3	286691	250327	6.52	11582.3	127182	39803.1	846627	NaN							CS-2023-077	prodromal PD	3895.99	7208.29	523.596	30342	4088.78	8853.47	398.63	30961.7	3371.04	6931.4	274.239	25585.9		1.40931	1.88545	6.65682	1.30195	1.64629	NaN	8.71372	21.9634	42.2344
CS-2023-087	prodromal PD	50.2	6066.42	165620	12623.7	213567	197769	26.6	10070.4	163718	18404.3	281919	244983	12.5	11134.1	136250	31857.7	839854	NaN							CS-2023-078	prodromal PD	4033.63	4896.69	685.849	22411.6	4207.75	6396.85	752.805	22431.8	NaN	NaN	NaN	NaN		1.2895	1.72198	6.16406	1.19411	1.49637	NaN	8.84513	13.3772	NaN
CS-2022-068	prodromal PD	53.7	9563.54	198774	22019.4	197947	182743	33.4	14642	181401	24573.3	247082	215014	5.29	13326	161726	48020.3	797989	487433							CS-2022-069	prodromal PD	3904.39	4214.82	697.606	24769	4293.98	5910.35	1021.49	24668.5	3331.99	4860.93	334.3	36287.8		0.99584	1.36207	4.93421	0.91935	1.18529	3.01395	13.7091	14.334	39.8623
CS-2022-067	prodromal PD	23.6	4777.8	183288	21699.7	247061	228084	29.2	7512.81	185914	25739.9	317572	277014	26.6	11003.2	138562	38415.1	941499	485414							CS-2022-071	prodromal PD	4219.6	5057.79	554.166	22631.1	4586.51	6935.62	558.375	27132	4697.36	10186.2	324.101	51993.1		1.34794	1.70817	6.7948	1.2444	1.49001	3.50324	8.62161	13.4548	33.9499
CS-2023-076	prodromal PD	30.7	5386.69	167368	22398.3	226700	210289	34.9	8983.63	156937	26570.7	292016	254112	16.9	10263.5	144106	39079.2	882084	481377							CS-2023-080	prodromal PD	4042	5684.86	540.257	20127	4452	6945.06	664.759	20146.4	3980.52	8379.58	521.116	52486.8		1.3545	1.86072	6.12106	1.25645	1.6192	3.34043	9.9706	13.5141	19.6952
CS-2023-077	prodromal PD	61.3	11012.3	194483	41576.1	205322	190451	21.9	17557.3	179822	44776.8	245617	213398	3.89	16794.1	164281	71976.6	844107	NaN							CS-2023-081	prodromal PD	4449.82	4775.28	513.035	16875.8	4824.7	6075.27	604.408	16680.6	5077.74	6581.79	459.742	31104.5		1.05573	1.36589	5.13819	0.979265	1.18672	NaN	21.465	29.0488	36.5293
CS-2023-078	prodromal PD	42.3	8192.23	179304	25680.2	225267	207464	25.6	13002.8	167018	28131.9	281322	242664	11.4	13671.3	140350	47758.3	923777	486423							CS-2023-084	prodromal PD	3938.76	4093.1	591.561	17080.3	4243.88	5183.41	933.184	17422.2	4353.29	5125.41	397.253	21411.1		1.25634	1.68438	6.58197	1.15705	1.45292	3.46579	13.8485	13.9338	34.4146
CS-2022-069	prodromal PD	43.3	3385.62	187430	29947.5	247821	229322	24	6652.15	180265	31782.5	299354	261941	11.8	10044.1	141388	47875.9	888480	NaN							CS-2023-085	prodromal PD	4131.05	4109.94	388.441	19316.6	4549.93	5355.6	739.522	24056.2	4388.85	6495.36	498.798	56759.6		1.32221	1.66064	6.284	1.22351	1.45309	NaN	8.71592	8.99521	20.1366
CS-2022-071	prodromal PD	39.1	5197.91	164507	29439.5	230149	212465	35	8540.76	160176	34791	286748	250312	12.8	10161.2	133289	52939.7	854192	476817							CS-2023-087	prodromal PD	3808.41	4897.4	406.24	17080.3	4277.89	6309.28	703.491	23364.1	4109.61	7234.35	499.914	34521.2		1.39902	1.79021	6.40857	1.29153	1.56273	3.57731	12.7952	12.1405	20.3258
CS-2021-001	early PD	61.4	4228.72	246505	20846.1	270139	238636	38	4302.4	236032	27542.5	334573	267912	NaN	NaN	NaN	NaN	NaN	NaN							CS-2021-001	early PD	4738.19	5588.37	495.528	16253.5	4880.89	6848.89	991.115	20565.6	5305.02	7305.13	448.825	45217.7		1.09587	1.41749	NaN	0.968076	1.13506	NaN	8.53376	4.34097	NaN
CS-2021-002	early PD	39.9	4490.37	144300	20767.4	184599	182694	54.6	10515.1	146056	24236.1	240414	224402	2.08	12307.1	136078	55165.1	967748	493977							CS-2021-002	early PD	3212.2	3841	278.811	14348.8	3822.01	5847.39	353.389	17983.6	3422.33	6211.93	356.165	45217.7		1.27927	1.64604	7.11173	1.26607	1.53641	3.63011	16.1054	29.7549	34.5546
CS-2021-009	early PD	62.3	9368.17	166908	19535.5	327326	270386	22.5	11144.7	167004	24271.6	357351	288645	0.52	NaN	NaN	NaN	NaN	NaN							CS-2021-009	early PD	3449.45	5391.25	1040.33	14474.7	3654.06	6091.41	1106.43	16573.5	3778.03	7198.86	490.609	26627.1		1.96112	2.13978	NaN	1.61997	1.72837	NaN	9.005	10.0726	NaN
CS-2021-019	early PD	34.9	6343.94	176581	15317	253469	233904	44.7	10438.8	174154	12235.2	302583	262594	13.8	14179.2	134624	20484.1	894355	469066							CS-2021-019	early PD	3777.78	5328.32	443.485	9401.4	4030.07	6795.17	594.962	5232.52	4004.24	6505.59	352.953	30279.5		1.43543	1.73745	6.64337	1.32463	1.50782	3.48427	14.3047	17.5454	40.1731
CS-2021-021	early PD	52	4834.39	160345	26103	201109	186028	38.8	10753.7	152642	25220.5	256231	222900	4.44	12968.9	126734	49379.6	874936	460708							CS-2021-021	early PD	3800.59	5669.96	477.599	18614.9	4226.82	7304.54	731.487	17661.8	4657	8673.67	644.235	55650.7		1.25423	1.67865	6.90373	1.16017	1.46028	3.63524	10.1223	14.7011	20.1306
CS-2021-025	early PD	26.6	7852	178204	13890	193598	187648	73.3	11095	168867	15063	251867	219517	12.2	13265	140535	29806	938000	485000							CS-2021-025	early PD	3967	5393	355	11507	4254	6602	518	9996	4604	8373	380	19948		1.08638	1.49151	6.67449	1.053	1.29994	3.4511	22.1183	21.4189	34.9079
CS-2021-028	early PD	37.7	6474	172862	35252	264505	234352	62.3	10945	168867	41162	312637	257281	12.5	11613	139887	68812	837000	473000							CS-2021-028	early PD	4159	5439	378	26956	4547	7269	481	29944	4435	7800	410	43273		1.53015	1.85138	5.9834	1.35572	1.52357	3.3813	17.127	22.7547	28.3244
CS-2021-029	early PD	35.1	7237	167688	30162	184557	172375	64.8	14550	160417	39667	263380	226088	12.1	15030	126689	63489	938000	474000							CS-2021-029	early PD	3975	5029	445	22448	4462	6377	801	29306	4472	7269	690	62589		1.1006	1.64185	7.40396	1.02795	1.40938	3.74145	16.2629	18.1648	21.7826
CS-2021-031	early PD	31	5774	179041	24471	286274	244491	68.8	9729	176956	27336	352865	293107	15.8	11560	147539	36634	854000	480000							CS-2021-031	early PD	3910	5799	395	16652	4652	7869	631	19576	4566	8299	443	33597		1.59893	1.99408	5.7883	1.36556	1.65638	3.25338	14.6177	15.4184	26.0948
CS-2022-059	early PD	31.7	4676.1	176404	10606.6	156390	144601	55.9	6684.13	161654	8072.09	229562	200238	8.45	10562.9	137382	17070.8	844210	463273							CS-2022-059	early PD	3783.68	5201.53	504.417	5519.74	4054.27	6587.92	490.302	5244.54	4076.02	9126.47	618.274	31036.4		0.886544	1.42008	6.14498	0.819711	1.23868	3.37215	9.27032	13.6327	17.0846
CS-2022-060	early PD	65.5	6813.65	168333	34689.7	194616	177861	21.8	11788.4	154640	29504.8	253078	221801	3.42	12672.2	128233	54248.3	829491	462246							CS-2022-060	early PD	3909.56	5718.23	577.26	23317.9	4368.31	7195.98	675.455	24784.8	3439.4	4059.57	103.87	952.057		1.15614	1.63656	6.46862	1.0566	1.4343	3.60473	11.8034	17.4525	122
CS-2022-061	early PD	64.8	5478.13	186699	33046.5	257001	232097	12.9	7669.47	173207	28239.4	295600	256598	3.44	10374.6	147189	45253.5	882057	486899							CS-2022-061	early PD	4130.27	4144.58	473.87	23775	4535.05	4998.27	443.607	24248.3	NaN	NaN	NaN	NaN		1.37655	1.70663	5.99267	1.24316	1.48146	3.30798	11.5604	17.2889	NaN
CS-2022-062	early PD	20.3	8552.87	179476	28304.4	295287	264118	41	9970	186970	29218.9	325375	281083	28.3	12105.1	145030	42882.4	939880	475600							CS-2022-062	early PD	4013.99	5170.12	435.49	18090.1	4565.1	6249.14	505.505	24545	5411.89	7318.67	499.565	57760		1.64527	1.74025	6.48057	1.47161	1.50336	3.27931	19.6396	19.7228	24.2314
CS-2021-034	early PD	23	5422.15	164932	16876.7	212945	196793	64.8	11129.1	169995	19107.2	268669	233407	9.88	13250.1	136624	36214.8	963075	495009							CS-2021-034	early PD	3840.85	5768.51	339.567	14525	4317.71	7349.98	425.4	16246.4	4338.72	8573.09	359.088	45398.3		1.29111	1.58045	7.04912	1.19318	1.37302	3.62316	15.9678	26.1614	36.8994
CS-2022-050	early PD	57.4	5963.73	202292	30972.9	233906	216164	35.6	5539.98	203122	27543.5	284428	248272	4.31	8955.66	171879	40359.9	795904	460104							CS-2022-050	early PD	4776.81	6130.12	575.741	25680.2	5211.95	6674.06	628.16	21761.7	5329.59	9157.25	658.123	40480.7		1.15628	1.40028	4.63061	1.06858	1.22228	2.67691	10.3583	8.81937	13.6079
CS-2022-057	early PD	79.3	3517.53	182150	20901.6	219058	201188	5.17	6181.84	178680	24280.3	267308	232512	1.32	9772.49	141644	35352.2	830871	NaN							CS-2022-057	early PD	4119.74	5839.92	590.986	21006.2	4312.31	6546.74	505.422	19933.1	5294.34	7363.11	1110.61	95966.4		1.20263	1.49602	5.86592	1.10452	1.30128	NaN	5.95197	12.231	8.79921
CS-2023-082	early PD	18.2	4062.46	179918	19059.7	210914	195089	50.5	9406.38	167586	24399.4	288594	251024	27.1	11232.1	139911	43753.8	893963	484797							CS-2023-082	early PD	3675.78	3958.03	476.617	17836.3	4366.89	5662.05	718.739	21138.7	4659.02	6803.7	257.676	50952.8		1.17228	1.72206	6.38951	1.08432	1.49788	3.46503	8.52352	13.0873	43.5898
CS-2023-086	early PD	57.2	4499.93	198776	13086.4	205102	189030	21.3	7644.78	191229	15347.2	278561	240908	11.5	10726.8	143124	26531.2	871784	454203							CS-2022-048	early PD	4108.17	4128.8	592.673	24347.1	4376.83	5074.46	743.76	23844.9	4499.14	13783.9	267.984	32997		1.03182	1.45669	6.0911	0.950969	1.25978	3.17349	7.59261	10.2786	40.0278
CS-2022-048	early PD	56.3	3866.55	183984	29125.4	250585	231137	16.5	5449.11	176650	33666.5	296481	258647	6.16	9505.09	155885	57070.1	850714	419262							CS-2022-063	early PD	3788.62	5853.6	346.958	9583.86	4194.04	7932.46	514.634	10461.6	4344.45	7572.02	352.086	38106.9		1.36199	1.67835	5.45732	1.25629	1.46418	2.68956	11.1441	10.5883	26.9965
CS-2022-063	early PD	43.2	5200.7	172167	13832.9	172975	160689	44.9	10303.9	162091	15452.8	224198	196058	7.71	12859.9	134871	37326.8	855461	463341							CS-2022-064	early PD	3735	4387.83	381.085	11612.5	4262.58	5692.23	783.348	16588.6	4247.09	5512.45	381.307	38013.9		1.00469	1.38316	6.34281	0.93333	1.20955	3.43544	13.6471	13.1537	33.7258
CS-2022-064	early PD	39.4	5080.41	178634	15640.6	213568	197466	37.1	9030.23	172360	22888.3	290149	251309	16.3	11236.8	140614	38345.7	887743	492044							CS-2022-066	early PD	4064.64	5179.17	486.745	14818.4	4450.74	6742.71	529.655	14715.6	4951.27	7120.25	376.993	23120.4		1.19556	1.68338	6.31334	1.10542	1.45804	3.49926	10.4375	17.0493	29.8064
CS-2022-066	early PD	39.4	7159.74	188773	18706	223480	206314	34	14099.1	171858	20320	277048	240513	12.7	15204.4	152472	32054.2	864716	470277							CS-2023-074	early PD	3932.81	4881.49	438.886	15369.6	4306.54	6110.5	681.79	15829	3872.73	5421.59	NaN	8048.18		1.18385	1.61207	5.6713	1.09292	1.39948	3.08434	16.3134	20.6795	NaN
CS-2023-074	early PD	37.3	5411.03	165733	17349.3	244708	225912	21.6	8288.72	164428	21333.5	303425	264040	16.1	10900.9	126553	33414.1	871115	428900							CS-2022-065	early PD	4005.82	8032.55	408.974	13943.8	4351.33	12178.7	545.306	14052.2	4199.63	11865.4	418.962	31412.6		1.47652	1.84534	6.88342	1.36311	1.60581	3.38911	13.2307	15.2001	26.0189
CS-2022-065	early PD	27.8	2923.79	159351	19638	161164	149486	57.3	6282.99	149059	20369.6	220466	192309	11.1	10263.5	119040	40941.9	833638	469267							CS-2022-072	early PD	4582.09	6095.57	NaN	11407.9	4952.16	7309.54	1902.29	11733.9	5538.45	10011.6	962.103	48328.1		1.01137	1.47905	7.00303	0.938092	1.29015	3.94211	#DIV/0!	3.30286	10.6678
CS-2022-072	early PD	25.8	4728.15	157383	11407.8	258719	238835	18	7567.63	164976	15762.7	331047	288976	26.3	12157.3	129099	28460.4	1.03875e+06	468957							CS-2022-039	early PD	4009.46	3761.5	234.364	7360.75	4455.53	5166.53	312.163	10636.9	5008.59	6262.54	428.357	32234.2		1.64389	2.00664	8.04611	1.51754	1.75163	3.63254	20.1744	24.2426	28.3813
CS-2022-039	early PD	57.5	5836.31	200320	10696.1	204350	188652	30.7	9716.71	187974	16263.8	279982	242085	5.66	10894.1	156390	28391.1	819903	471577							CS-2023-086	early PD	3661.29	4703.69	294.21	12778.2	4102.42	5783.87	332.379	13143.9	4250.55	6733.05	286.781	29349.8		1.02012	1.48947	5.24268	0.941757	1.28787	3.01539	19.8372	29.2338	37.9876
CS-2021-032	early PD	21	5559.71	176574	20987	221655	204843	33.6	9207.57	169936	24573	281568	245014	30.6	11525.7	140218	40573	873857	471286							CS-2021-032	early PD	2974.72	4636.32	669.04	7599.58	3493.04	6852.34	1140.36	3992.85	3804.02	5704.51	495.45	27364.4		1.25531	1.65691	6.23213	1.1601	1.44181	3.36109	8.30999	8.07428	23.2631
CS-2021-003	moderate PD	31.9	8336.04	168896	27454	222912	198072	57.5	14963	163311	34583.5	305039	252919	5.31	13355.8	160695	49087.7	956682	437536							CS-2021-003	moderate PD	4278.18	5968.93	553.969	23737.7	4765.7	7577.07	957.604	26517.4	4316.1	7614.2	424.212	45217.7		1.31982	1.86784	5.9534	1.17275	1.54869	2.72277	15.0478	15.6255	31.4839
CS-2021-007	moderate PD	15.5	5183.73	146593	14880.5	208969	199968	73.6	7049.82	134343	11930	246247	234825	7.08	8914.18	123881	17466.2	697141	482344							CS-2021-007	moderate PD	3420	4997.7	637.978	11702.8	3742.26	6319.21	536.177	5065.95	4214.26	8186.46	661.655	17153		1.4255	1.83297	5.6275	1.3641	1.74796	3.8936	8.12525	13.1483	13.4725
CS-2021-010	moderate PD	41.8	5099.69	181074	12134.5	180181	176426	51.9	7074.67	174595	14197.1	243403	221211	0.32	NaN	NaN	NaN	NaN	NaN							CS-2021-010	moderate PD	4589.24	5345.7	297.237	10602.1	4860.84	6792.6	502.232	10210.7	5135.86	7911.19	461.903	20889.9		0.99507	1.3941	NaN	0.974328	1.26699	NaN	17.157	14.0865	NaN
CS-2021-011	moderate PD	34	8008.3	163644	34854.9	220006	196953	61.5	13918	152049	44288	313236	258063	0.99	NaN	NaN	NaN	NaN	NaN							CS-2021-011	moderate PD	3395.97	4658.87	353.568	24357.9	3852.94	6103.59	783.178	39152.2	3801.27	6769.08	328.812	22806		1.34441	2.0601	NaN	1.20354	1.69723	NaN	22.6499	17.7712	NaN
CS-2021-012	moderate PD	37.4	3039	165676	28243.5	158146	156315	59.5	7281.65	155849	38783.8	238272	217070	0.78	NaN	NaN	NaN	NaN	NaN							CS-2021-012	moderate PD	3934.11	5446.64	268.472	22739.9	4405.77	7393.62	381.827	29353.8	4787.28	8100.88	487.999	59974.6		0.954547	1.52886	NaN	0.9435	1.39282	NaN	11.3196	19.0706	NaN
CS-2021-006	moderate PD	34.7	4751.53	189773	20140.3	201642	194654	62.5	11887.4	177640	15940.7	254614	231928	0.52	NaN	NaN	NaN	NaN	NaN							CS-2021-006	moderate PD	4134.66	4943.21	331.995	16833.2	4736.12	6967.22	485.961	12387.6	4654.48	8082.31	498.438	51321.4		1.06254	1.43331	NaN	1.02572	1.3056	NaN	14.3121	24.4615	NaN
CS-2021-013	moderate PD	54.4	5993.14	184244	27849.5	226244	209277	35.4	7972.06	170494	36157.2	274469	238764	5.01	10585.5	158923	58632.4	861990	441904							CS-2021-013	moderate PD	4154.13	5306.4	722.931	23949.5	4352.02	6338.72	1024.66	26107.7	4504.01	8507.63	692.69	49067.5		1.22796	1.60984	5.42394	1.13587	1.40042	2.78061	8.29005	7.78022	15.2817
CS-2021-014	moderate PD	73.1	6174.08	164155	26103	220967	203434	15.7	9178.46	161499	37314.8	301145	262594	3.92	10099.1	138116	51154.8	874936	474289							CS-2021-014	moderate PD	3895.63	4365.28	566.877	22256.9	4453.69	6207.73	895.317	29921.7	3744.16	5476.45	403.61	29921.1		1.34609	1.86469	6.33479	1.23928	1.62597	3.43399	10.8914	10.2516	25.0219
CS-2021-017	moderate PD	63.6	4858.02	197328	12868.3	216837	200576	26.1	7494.29	186518	14819.5	273817	238198	5.44	10352.5	155239	22215.9	872778	481602							CS-2021-017	moderate PD	4223.51	6086.38	405.016	10055.5	4472.52	7320.42	558.316	8895.19	4695.75	9197.85	440.503	37193.6		1.09887	1.46805	5.62216	1.01646	1.27708	3.10232	11.9947	13.423	23.5017
CS-2021-018	moderate PD	75.1	5978.37	182943	24154.1	224647	207800	15.8	8051.02	177478	29150.4	289889	252778	2.68	10481.1	148831	51907.1	879251	481602							CS-2021-018	moderate PD	4196.9	3888.27	403.564	18833.6	4693.74	5536.95	631.608	23790.8	4523.39	5971.81	319.364	29147.2		1.22797	1.63338	5.90772	1.13588	1.42428	3.2359	14.8139	12.7469	32.8187
CS-2021-020	moderate PD	43	5496.85	175336	14880.7	223589	206821	49.2	9788.16	172518	13843.4	285103	248014	4.23	12250.5	137154	26623.7	818837	476379							CS-2021-020	moderate PD	3263.62	4829.39	494.293	12790.7	3710.94	6681.38	537.478	7676.19	3892.05	5849.68	437.199	34283.3		1.2752	1.6526	5.97019	1.17957	1.43762	3.47331	11.1206	18.2113	28.0204
CS-2021-026	moderate PD	62.6	3942	209112	9503	217221	210926	37.2	5324	194378	9349	262259	244491	4.14	9642	178622	17215	879000	476000							CS-2021-026	moderate PD	3792	4352	956	8189	3918	5213	1307	3839	4049	5976	529	27215		1.03878	1.34922	4.92101	1.00867	1.25781	2.66485	4.12343	4.07345	18.2268
CS-2021-027	moderate PD	27	3816	171653	10928	182652	179278	72.9	7158	167297	6839	230423	219517	4.99	11560	132655	16149	829000	464000							CS-2021-027	moderate PD	3525	4556	627	12496	3604	6474	710	3434	3785	6240	387	29517		1.06408	1.37733	6.24929	1.04442	1.31214	3.4978	6.08612	10.0817	29.8708
CS-2021-030	moderate PD	57.9	3823	157456	22703	222777	204828	42.1	5652	152767	32595	297546	255100	7.08	8010	115599	51906	842000	447000							CS-2021-030	moderate PD	4057	5125	285	17327	4682	6733	519	26637	4290	7349	470	51272		1.41485	1.94771	7.2838	1.30086	1.66986	3.86682	13.414	10.8902	17.0426
CS-2022-043	moderate PD	54.1	2515.29	125892	5630.77	217536	222869	2.43	NaN	NaN	NaN	NaN	NaN	4.28	NaN	NaN	NaN	NaN	NaN							CS-2022-043	moderate PD	4040.52	3956.12	NaN	5712.12	NaN	NaN	NaN	NaN	NaN	NaN	NaN	NaN		1.72796	NaN	NaN	1.77032	NaN	NaN	NaN	NaN	NaN
CS-2021-035	moderate PD	29.3	4926.35	148527	11954.9	208019	192241	59.5	9974.34	145843	16284	283079	245922	8.91	13190.5	125782	28990.1	947304	495009							CS-2021-035	moderate PD	3350.07	4921.89	311.751	9241.81	3862.2	6265.09	865.979	11258.1	3533.79	7642.76	389.114	24037.5		1.40055	1.94099	7.53131	1.29432	1.68622	3.93545	15.8022	11.518	33.8989
CS-2021-036	moderate PD	19.1	3173.71	155595	25609.5	189485	175113	65.9	9529.41	150644	33219.3	293362	253644	13.8	12607.4	121539	54182.1	939945	501355							CS-2021-036	moderate PD	3469.45	5025.2	347.964	15227.2	4174.26	7321.58	817.548	23906	4274.22	7794.21	600.829	75568.7		1.21781	1.94738	7.73369	1.12544	1.68373	4.12505	9.12079	11.6561	20.9833
CS-2022-038	moderate PD	58.1	10024.8	160753	18700.5	214446	198181	34.6	11056.1	162636	18812.5	249057	217398	3.7	10471.8	128404	36440.2	815880	446354							CS-2022-038	moderate PD	4056.39	5734.07	404.121	17142	4382.3	6313.37	364.318	16130.8	3691.26	7109.98	201.297	19977.1		1.33401	1.53137	6.35403	1.23283	1.33671	3.47618	24.8065	30.3475	52.0216
CS-2022-051	moderate PD	22.4	4266.35	183688	35445.4	229008	211638	63.9	8760.1	184917	39394.6	292664	255462	11.3	10471.8	150542	60029.9	823240	452700							CS-2022-051	moderate PD	4303.44	4187.19	511.187	24066.2	4751.41	5077.96	640.087	32512.9	4507.07	5435.93	476.435	41682		1.24672	1.58268	5.46851	1.15216	1.3815	3.00714	8.34596	13.6858	21.9795
CS-2022-052	moderate PD	23.1	7149.53	168043	19504.1	275945	255015	56.8	8463.98	172391	17649.9	299718	260996	15.7	11732.7	146757	27793.9	831651	448469							CS-2022-052	moderate PD	3980.12	3926.03	790.398	18542.1	4290.03	4586.64	683.82	14912.6	4526.34	5592.79	624.114	20266.7		1.64211	1.73859	5.66685	1.51755	1.51397	3.05586	9.04548	12.3775	18.7989
CS-2022-054	moderate PD	28	10115.4	NaN	NaN	219058	207486	51.8	15936.1	197208	NaN	276414	237572	16.4	13521.8	160604	NaN	893963	NaN							CS-2022-054	moderate PD	3984.74	5740.36	267.499	1770.05	4153.21	7240.89	509.613	1670.6	4610.22	9064.77	498.398	2427.57		NaN	1.40163	5.56625	NaN	1.20468	NaN	37.8145	31.271	27.1306
CS-2022-056	moderate PD	33.2	5222.46	185779	17468	210416	195089	48.5	8571.88	186790	21332.7	273780	237572	14	10588.3	154396	33499.7	853196	483763							CS-2022-056	moderate PD	4034.57	5096.88	589.551	17534.5	4477.88	6884.29	751.847	17425.9	3950.04	7729.22	308.036	42281.9		1.13262	1.46571	5.52604	1.05012	1.27187	3.13327	8.85837	11.4011	34.3736
CS-2023-083	moderate PD	56.6	7622.41	184409	31793.5	232997	213990	15.9	9560.17	180897	33797.1	295598	257117	10.1	11761.1	157469	56077.1	876492	487898							CS-2023-083	moderate PD	3737.39	4708.36	595.293	30711.9	4008.91	5936.98	763.582	27212.1	4091.84	6364.37	366.79	52220.6		1.26348	1.63407	5.56614	1.16041	1.42135	3.09838	12.8045	12.5202	32.0649
CS-2023-040	moderate PD	52.8	3914.73	216177	13437	199811	184593	38.7	10346.3	187031	11277.7	236214	205762	5.16	10868.4	170479	21214.7	800183	NaN							CS-2022-040	moderate PD	4291.08	7891.42	529.787	21227.8	4477.84	10680.3	558.469	21458.8	4550.86	12381.4	622.661	52615.2		0.924294	1.26297	4.69374	0.853894	1.10015	NaN	7.38925	18.5262	17.4547
CS-2022-041	moderate PD	36.3	3140.25	225136	17185.1	215098	198881	39.8	6433.81	212973	23056.1	287379	250707	17.3	10908.9	164948	38439.7	896288	485893							CS-2022-041	moderate PD	4235.11	5111.24	395.874	14430.3	4476.23	6978.66	520.632	16548.4	4452.63	6571.26	357.788	40607		0.955413	1.34937	5.43377	0.883379	1.17718	2.94574	7.93246	12.3577	30.49
CS-2022-042	moderate PD	27.1	4746.19	166753	34989.8	213061	196997	48.4	6659.54	163693	38336.6	273281	238980	18.6	9897.93	130960	54198.2	798494	474617							CS-2022-042	moderate PD	4149.75	7865.88	742.832	30199	4467.09	10630.9	617.801	27277.2	4203.82	9156.08	307.184	49031.1		1.2777	1.66947	6.09723	1.18137	1.45993	3.62413	6.38932	10.7794	32.2215
CS-2022-045	moderate PD	28.1	9474.01	162307	23904.7	252994	233360	33.5	14940.6	162091	25541.1	299341	260516	23.2	14803.7	134210	36872.8	977941	516646							CS-2022-045	moderate PD	3912.28	4722.69	608.599	16730	4385.97	5967.16	1001.68	18640.9	4471.02	5661.73	587.285	37644.5		1.55873	1.84674	7.28665	1.43777	1.60722	3.84953	15.5669	14.9156	25.2071
CS-2022-055	moderate PD	36	7114.23	144974	17949.9	251787	232803	39.9	9070.58	136841	19733.4	293649	256177	12.9	11365.7	124390	35026	834573	488969							CS-2022-055	moderate PD	3602.58	4217.25	538.07	14430.3	3979.25	5142.35	827.733	14553.9	4144.32	5672.79	1018.48	41918.9		1.73678	2.14591	6.70931	1.60583	1.87208	3.93092	13.2218	10.9583	11.1595
CS-2021-024	moderate PD	47.1	3138.51	155078	10670.8	181118	167999	40.6	6288.88	145526	14249.3	244453	213398	7.97	9837.18	122010	28185.2	867302	461097							CS-2021-024	moderate PD	3734.18	4214.82	284.529	7343.19	4250.32	5544.47	326.33	9132.11	4460.88	6249.76	625.537	41363.4		1.16792	1.67979	7.10844	1.08332	1.46639	3.77917	11.0305	19.2716	15.726
UF-PF-2021-063-1N	moderate PD	49	2986.68	174086	8478.14	220493	203552	36.9	4334.28	173728	10826.1	284021	247341	6.1	8646.46	134937	18996.9	754351	462844							UF-PF-2021-063-1N	moderate PD	2917.79	5342.52	460.89	5820.19	3586.69	7068.3	404.492	3568.31	3792.69	6803.59	360.364	31618.5		1.26658	1.63486	5.59038	1.16926	1.42372	3.43007	6.48025	10.7154	23.9937
Stimulated monocytes data below
Normalized data sorted into groups below		%CLM (Freq of parent)	MFI BMV109 (CLM)	MFI MTG (CLM)	MFI HLA-DR (CLM)	MFI MTR (CLM)	MFI MTR (MTR+, CLM)	%INTM (Freq of parent)	MFI BMV109 (INTM)	MFI MTG (INTM)	MFI HLA-DR (INTM)	MFI MTR (INTM)	MFI MTR (MTR+, INTM)	%NCM (Freq of parent)	MFI BMV109 (NCM)	MFI MTG (NCM)	MFI HLA-DR (NCM)	MFI MTR (NCM)	MFI MTR (MTR+, NCM)							Normalized data sorted into groups below		LRRK2 MFI (CLM)	pRab10 (CLM)	LTR (CLM)	HLA-DR (CLM)	LRRK2 (INTM)	pRab10 (INTM)	LTR (INTM)	HLA-DR (INTM)	LRRK2 (NCM)	pRab10 (NCM)	LTR (NCM)	HLA-DR (NCM)		MTR/MTG (CLM)	MTR/MTG (INT)	MTR/MTG (NC)	MTR+/MTG (CLM)	MTR+/MTG (INT)	MTR+/MTG (NC)	BMV109/LTR (CLM)	BMV109/LTR (INT)	BMV109/LTR (NC)
CS-2021-004	control	78.4	1845.35	185288	100363	204857	202319	12.8	1330.1	184229	102987	247809	242449	0.06	4169.08	94065	87830.8	130211	204945							CS-2021-004	control	5629.35	16914.2	1096.98	91563.5	6454.56	27578.6	2063.48	92370.1	5192.83	19944	939.734	97242.5		1.10561	1.34511	1.38427	1.09191	1.31602	2.17876	1.68221	0.644591	4.43645
CS-2021-005	control	80.8	1335.79	187128	110434	207756	204700	16	1275.54	174483	91992.7	257939	250580	0.027	11247.5	173335	159405	1.78638e+06	748891							CS-2021-005	control	5620.14	24917.6	894.714	71557	6442.33	34563.9	1044.58	64699.2	5000.39	23055.4	611.713	69056.2		1.11024	1.4783	10.3059	1.0939	1.43613	4.32049	1.49298	1.2211	18.3869
CS-2021-015	control	80.4	1767.54	184737	83336.2	213491	208917	13.5	1660.36	168880	55031.8	263606	255532	0.71	5715.89	109015	79936	689321	467018							CS-2021-015	control	5943.45	24937.2	719.562	63718.8	6987.13	34933	954.14	60367.2	5211.18	19460.5	344.948	37395.2		1.15565	1.56091	6.32316	1.13089	1.51309	4.28397	2.45641	1.74016	16.5703
UF-PF-2020-025-3N	control	61.3	2021.12	204949	101771	219506	211699	21.8	2462.89	202102	69231.8	272378	264335	5.25	6292.51	128518	63203.9	739927	479441							UF-PF-2020-025-3N	control	6560	34748	817.341	65282.7	7428.02	43376.4	584.703	54319.4	6705.42	31495.7	653.346	62414.9		1.07103	1.34773	5.75738	1.03294	1.30793	3.73054	2.4728	4.2122	9.63121
UF-PF-2021-038-3N	control	95.3	976.377	195558	19366.2	185071	183630	0.79	NaN	NaN	NaN	NaN	NaN	0.068	NaN	NaN	NaN	NaN	NaN							UF-PF-2021-038-3N	control	5345.92	8711.14	3088.45	8484.01	5754.39	13921.8	3166.1	6529.64	NaN	NaN	NaN	NaN		0.946375	NaN	NaN	0.939007	NaN	NaN	0.316138	NaN	NaN
CS-2022-049	control	56.7	2068.37	186399	80079.9	218553	213871	13.2	2001.55	183915	74079	263219	255077	5.02	6708.97	120986	83424.9	781177	475165							CS-2022-049	control	5088.15	19102.8	641.301	57397.7	5816.82	24868.6	824.869	53266.5	5058.99	18932.7	541.81	56146.2		1.1725	1.4312	6.45674	1.14739	1.38692	3.92743	3.22527	2.4265	12.3825
UF-PF-2022-101-3N	control	76.4	1332.15	178466	105829	226021	220872	11.5	1570.39	178422	83177.3	255328	247429	1.42	5634.08	113097	81415.3	738092	458202							UF-PF-2022-101-3N	control	5346.51	26151.2	1168.43	94348.6	6257.58	35174.9	1629.17	72155.1	5108.74	24269.9	789.236	74628.8		1.26646	1.43103	6.52617	1.23761	1.38676	4.0514	1.14012	0.963916	7.13865
CS-2023-075	control	66.6	2101.73	182905	73753.3	203350	199183	23.4	1307.89	177548	69964.1	217115	210398	1.99	5621.37	157185	90882.3	732370	434483							CS-2023-075	control	5969.65	25483.4	741.068	51239.1	6585.61	32224.1	899.12	54690.6	5422.31	21632.9	605.968	62517.8		1.11178	1.22285	4.65928	1.089	1.18502	2.76415	2.83609	1.45463	9.27668
UF-PF-2020-002-3N	control	81	1892.86	200961	93664.6	202749	201156	13.4	1254.92	219423	97734.9	243626	235910	0.24	5006.28	123720	134842	634591	NaN							UF-PF-2020-002-3N	control	5269.4	18354.3	1084.7	83352.7	5995.53	24237.5	1419.98	119472	5235.89	21237.2	1292.78	113315		1.0089	1.1103	5.12926	1.00097	1.07513	NaN	1.74507	0.883762	3.87248
UF-PF-2020-009-3N	control	53.1	2379.58	229005	78692.8	265988	259792	25.3	2423.5	245179	77435.1	309747	299441	6.96	5781.46	154794	97049.1	756964	414315							UF-PF-2020-009-3N	control	5440.75	24016.2	662.347	52827.8	7044.92	38207.8	872.586	69320.3	6278.76	27667.4	695.646	64215.7		1.16149	1.26335	4.89013	1.13444	1.22132	2.67656	3.59265	2.77738	8.31093
UF-PF-2020-014-3N	control	72.9	2478.14	198013	81639.7	243725	238048	14.3	1865.19	181505	58332.1	263534	255187	1.62	5278.4	98683.9	95633.2	680044	449224							UF-PF-2020-014-3N	control	5213.57	20691.7	678.013	53739.7	6271.05	30688.9	789.348	53140.6	4888.65	16177.8	470.196	40296.9		1.23085	1.45194	6.89113	1.20218	1.40595	4.55215	3.655	2.36295	11.226
UF-PF-2020-029-3N	control	65.3	2143.99	179883	95757.4	223930	219062	18.6	1690.31	161681	69535.8	243237	235533	2.2	5505.29	101137	117509	689659	405128							UF-PF-2020-029-3N	control	5314.64	23508.8	885.427	68823.7	5807.83	30472.2	893.043	65692.7	4768.36	20414.4	495.584	48315.6		1.24487	1.50442	6.81906	1.2178	1.45678	4.00574	2.42141	1.89275	11.1087
UF-PF-2021-032-3N	control	75.5	3444.82	162223	68610.7	214220	209230	14.3	1811.77	142981	46866.7	221550	214533	0.94	5408.73	110760	115224	627598	334829							UF-PF-2021-032-3N	control	5752.64	23176.6	713.104	41188	6177.75	27851.2	773.829	49044	4768.36	19445.3	327.004	34290.2		1.32052	1.54951	5.66631	1.28977	1.50044	3.02303	4.83074	2.34131	16.5402
UF-PF-2021-034-3N	control	92.4	2534.17	114759	48996.3	149510	156366	0.58	340.256	136127	174254	58763	56901.9	NaN	NaN	NaN	NaN	NaN	NaN							UF-PF-2021-034-3N	control	2476.83	3506.02	713.104	27538.1	1185.5	563.327	834.494	1317.02	1664.73	749.597	227.481	887.646		1.30282	0.431679	NaN	1.36255	0.418007	NaN	3.55372	0.40774	NaN
UF-PF-2021-056-3N	control	84.6	2201.06	203424	49163.8	178419	176486	2.57	2941.79	138738	35416.6	252383	244874	0.2	5292.49	94403.8	22974.4	722000	NaN							UF-PF-2021-056-3N	control	4497.15	6400.35	1510.14	30927.6	4369.72	6800.85	3020.2	14004.5	478.698	760.745	147.703	508.188		0.877079	1.81914	7.648	0.86758	1.76501	NaN	1.45752	0.974038	35.8318
UF-PF-2021-060-3N	control	85.9	2232.81	185271	27587.1	213666	209275	1.45	2643.75	165148	24840	252383	244874	0.23	7556.91	139338	38887.7	722000	NaN							UF-PF-2021-060-3N	control	4194.36	8085.7	2949.84	15609.9	4547.05	11728.8	6327.02	12326.9	5000.25	16279.2	1851.97	15898.2		1.15326	1.52823	5.18165	1.12956	1.48276	NaN	0.756925	0.417852	4.08046
UF-PF-2021-042-3N	control	91.3	1501.42	221181	30341	193564	189119	5.56	2022.15	180425	18959.3	252383	244874	0.37	5978.78	176842	41797	722000	NaN							UF-PF-2021-042-3N	control	4597.63	6569.97	1443.9	20132.6	5229.77	9871.82	2371.81	12638.3	4302.14	1699.2	523.779	4850.45		0.875137	1.39882	4.08274	0.85504	1.3572	NaN	1.03984	0.852576	11.4147
UF-PF-2022-085-3N	control	59.7	2327.54	226695	80712.9	216857	212401	18.1	1668.3	185373	53736.9	252383	244874	3.43	6100.01	140368	94561.6	722000	461167							UF-PF-2022-085-3N	control	6451.08	36594	609.59	45773.3	7079.92	40877	704.777	50535.7	4892.84	22203.4	324.948	32156.6		0.956603	1.36149	5.14363	0.936945	1.32098	3.28541	3.81821	2.36713	18.7723
UF-PF-2023-126-3N	control	63.8	2318.02	200936	75200.5	212613	208244	17.2	1684.33	199080	81658	252383	244874	4.54	6294.41	140024	94099.5	722000	461167							UF-PF-2023-126-3N	control	6022	22290.3	493.038	54497.7	6775.51	25648	605.168	57178	6186.25	21508.5	593.086	69912.8		1.05811	1.26775	5.15627	1.03637	1.23003	3.29349	4.70149	2.78324	10.613
UF-PF-2023-118-3N	control	61.6	1990.42	202424	84134.2	216857	212401	9.68	1601.21	184010	80863.9	252383	244874	3.27	5899.35	140024	97379.6	722000	461167							UF-PF-2023-118-3N	control	6615.38	27501.5	830.115	55836.9	7322.28	32255.1	920.908	61796.2	5552.59	16944.1	439.702	50878.4		1.0713	1.37157	5.15627	1.04929	1.33076	3.29349	2.39777	1.73873	13.4167
CS-2022-058	prodromal PD	88.6	792.089	228855	127840	199637	195697	9.35	1085.71	247501	101314	273458	264483	0.61	4545.28	145668	86598.2	688574	406495							CS-2022-058	prodromal PD	5221.83	22183.2	844.718	95250.5	6091.97	32314.3	1087.37	77258.1	5244.8	23720.3	675.041	75694.4		0.872328	1.10488	4.72702	0.855113	1.06861	2.79057	0.937696	0.998473	6.73333
CS-2023-073	prodromal PD	84.1	1265.1	208365	101078	203947	199923	11.3	1556.88	243860	96250.1	293792	283468	1.16	5409.71	162367	92491.3	716270	491760							CS-2023-073	prodromal PD	4993.49	18151.8	1045.62	90492.2	6066.14	27587.3	1448.1	84745.7	5810.1	21411.8	909.956	100352		0.978796	1.20476	4.41144	0.959483	1.16242	3.0287	1.2099	1.07511	5.94503
CS-2023-079	prodromal PD	87.9	1465.92	183283	91453.4	212861	208166	7.19	1493.94	165145	73811.3	232585	226024	0.59	5513.49	89042.8	65797.5	685709	538358							CS-2023-079	prodromal PD	6683.57	29564	722.348	55145.2	7461.74	37193.5	834.849	44525.4	6669.36	29653.7	621.038	57886.8		1.16138	1.40837	7.70089	1.13576	1.36864	6.04606	2.02939	1.78947	8.87786
CS-2023-084	prodromal PD	56.1	2210.36	170660	71764.9	224017	219362	24.4	2280.9	187128	69621.5	274940	266642	7.14	5942.69	122188	71929.7	731129	456103							CS-2022-068	prodromal PD	5403.46	23860.1	635.872	83908.8	5823.39	29252.4	616.978	74478.5	5097.13	22702.2	438.957	64361.6		1.31265	1.46926	5.98365	1.28538	1.42492	3.7328	3.47611	3.69688	13.5382
CS-2023-085	prodromal PD	76.8	1810.37	183754	77767.8	196636	192095	7.44	1497.11	165850	63789	232807	225781	0.98	6111.27	110469	68676.6	741466	484609							CS-2022-067	prodromal PD	5660.82	26966.1	903.559	68046.5	6655.99	35934.9	1183.46	60558.7	5097.13	18317.3	385.75	40149.2		1.0701	1.40372	6.71201	1.04539	1.36136	4.38685	2.00359	1.26503	15.8426
CS-2023-080	prodromal PD	74.3	1886.08	149046	83260.1	200391	195764	9.94	2133.59	137904	65675.4	244112	236744	1.73	6326.29	87703.1	67025.8	723611	458214							CS-2023-076	prodromal PD	6097.78	21276.1	760.793	53648.4	6962.55	29668.9	952.913	57548	6015.9	22391.1	555.717	52918.6		1.34449	1.77015	8.25069	1.31345	1.71673	5.22461	2.47909	2.23901	11.384
CS-2023-081	prodromal PD	71	2296.12	166508	68193.3	216177	211685	22.3	1605.99	166258	64724.9	228440	221545	1.53	6218.27	131550	77198.2	694479	479330							CS-2023-077	prodromal PD	5678.28	26084.6	632.979	53402.3	6431.17	32644.1	771.881	54211.9	4864.49	18692.3	379.601	48626.3		1.2983	1.37401	5.27921	1.27132	1.33254	3.64372	3.62749	2.08062	16.3811
CS-2023-087	prodromal PD	44.2	1070	194475	111092	198036	193921	48.9	674.101	171667	69115.1	205413	199214	1.47	4939.29	101615	90701.3	662527	416804							CS-2023-078	prodromal PD	5822.08	19269.2	521.023	28704.8	6609.13	25205.3	642.362	27605.7	5275.86	16313.3	379.601	41955.2		1.01831	1.19658	6.51997	0.997151	1.16046	4.10179	2.05366	1.04941	13.0118
CS-2022-068	prodromal PD	78.1	1246.73	169495	101519	207685	202953	14.9	873.465	166164	69794.1	245881	238274	0.73	4153.77	71424.8	68972.8	580747	461436							CS-2022-069	prodromal PD	6278.94	20643	1213.21	84009.6	6806.39	26966.8	1365.84	78657.4	5351.89	20492	688.546	79325		1.22532	1.47975	8.13089	1.1974	1.43397	6.46045	1.02763	0.639509	6.03267
CS-2022-067	prodromal PD	53.7	2469.59	177156	105312	239179	233730	31.4	2110.04	171550	77497.9	258358	250365	4.67	7861.48	115338	103221	784819	490545							CS-2022-071	prodromal PD	5585.38	20504.6	841.818	76187.5	6142.86	28343.4	1074.09	73643.7	4757.23	14448.6	423.934	55841		1.3501	1.50602	6.8045	1.31934	1.45943	4.2531	2.93364	1.96449	18.5441
CS-2023-076	prodromal PD	58.7	2241.03	170749	75569.2	195418	191413	32.7	2646.61	178861	78448.3	230758	223619	4.03	6802.38	126302	91327.2	773376	448499							CS-2023-080	prodromal PD	5340.52	24915.9	749.619	79835.1	6435.23	37791.1	983.526	67908.6	4859.37	19256.5	510.529	56239.9		1.14447	1.29016	6.12323	1.12102	1.25024	3.551	2.98956	2.69094	13.3242
CS-2023-077	prodromal PD	71.3	2142.81	189906	66680.4	214795	210186	9.93	1391.64	174311	56665.3	229357	222202	1.44	6562.35	124869	72466	780086	393706							CS-2023-081	prodromal PD	6178.81	22449	815.194	47630.7	6381.74	28393.9	800.278	39498.6	4868.9	18604.7	458.358	40930.9		1.13106	1.3158	6.24724	1.10679	1.27475	3.15295	2.62859	1.73895	14.3171
CS-2023-078	prodromal PD	73.3	2328.62	169996	43748	202991	198636	10.7	2242.76	168824	42997.7	250861	243607	2.46	6960.51	114576	43603.1	744493	417423							CS-2023-084	prodromal PD	5619.95	14349	717.474	52304.4	6200.85	20292.2	790.256	46005.8	5369.46	12890.6	458.358	41421.1		1.19409	1.48594	6.49782	1.16847	1.44297	3.6432	3.24558	2.83801	15.1857
CS-2022-069	prodromal PD	64.9	1867.59	191314	110836	235528	230475	13.8	1822.65	185373	97161.9	267411	259064	4.07	5785.57	127664	94611.9	761301	501856							CS-2023-085	prodromal PD	5748.26	31055.2	756.048	43699.5	6488.71	38232.7	840.363	36610.1	5727	25745.6	482.58	32620.7		1.23111	1.44255	5.96332	1.20469	1.39753	3.93107	2.4702	2.16888	11.9888
CS-2022-071	prodromal PD	66.6	2151.8	182122	101478	218886	213685	17.7	1863.52	163512	77773.2	258692	250618	2.52	6216.25	118295	86838.9	771188	499959							CS-2023-087	prodromal PD	6178.81	27741.3	691.758	44862.9	6990.5	33499.9	773.077	35083.5	5251.87	20589.3	413.64	37670.7		1.20187	1.5821	6.51917	1.17331	1.53272	4.22636	3.11063	2.41052	15.0281
CS-2021-001	early PD	89.3	1497.51	251153	118836	215395	212134	5.49	1171.44	243939	85300.7	212676	214652	NaN	NaN	NaN	NaN	NaN	NaN							CS-2021-001	early PD	6121.91	24464.5	970.134	71448.1	6497.69	25669.5	1052.92	64680.5	5859.72	26197	806.882	61461.3		0.857626	0.871841	NaN	0.84464	0.879944	NaN	1.54362	1.11256	NaN
CS-2021-002	early PD	65.3	1975.78	126479	63986.7	231956	219331	11.9	1835.85	116056	49663.1	278380	255949	2.05	5749.76	100359	73085.2	943312	486933							CS-2021-002	early PD	5161.43	20012	471.738	68496.8	6080.02	29793	513.446	54648.7	4058.19	15532.4	320.302	60179.1		1.83394	2.39867	9.39941	1.73413	2.20539	4.85193	4.1883	3.57555	17.951
CS-2021-009	early PD	76.5	1867.6	187128	58091.5	234202	230741	9.5	1479.67	184229	49954	237534	232397	0.14	4473.47	48312.9	25801.5	369916	582228							CS-2021-009	early PD	5135.44	21190.6	818.568	61838.6	5839.99	27384	824.108	49076.9	5485.92	22520.8	567.386	54139.7		1.25156	1.28934	7.65667	1.23307	1.26146	12.0512	2.28155	1.79548	7.88434
CS-2021-019	early PD	78.3	1944.36	194105	79966.5	243214	238004	7.23	2043.17	180360	60790.1	286496	277720	1.05	6451.05	116037	79248.8	786337	449681							CS-2021-019	early PD	5742.15	23244.2	791.912	56019.6	6419.64	30363.9	1044.52	37670.3	5437.62	22072.7	560.337	52098.8		1.253	1.58846	6.77659	1.22616	1.53981	3.87531	2.45527	1.95609	11.5128
CS-2021-021	early PD	94.4	1196.23	163141	83518.1	178939	175105	3.99	1298.56	172485	77073.5	227073	220118	0.08	5243.42	87295.6	100976	686257	449681							CS-2021-021	early PD	5351.5	20256.7	797.818	58097.7	6660.36	35350.7	1138.54	55988.4	5722.92	24821.5	607.747	54164.1		1.09683	1.31649	7.86131	1.07333	1.27616	5.15124	1.49938	1.14055	8.62765
CS-2021-025	early PD	87.7	1881	188084	104116	201851	199752	12.3	1099	181577	73650	220908	217678	0.24	6294	106745	95985	684000	483000							CS-2021-025	early PD	5628	26447	718	78157	6281	31869	791	69339	4986	18415	409	52405		1.0732	1.21661	6.40779	1.06204	1.19882	4.5248	2.61978	1.38938	15.3888
CS-2021-028	early PD	82.2	1867	192105	94486	232379	223717	17.7	1924	183720	73327	291852	279610	1.41	5486	128153	82992	733000	447000							CS-2021-028	early PD	5676	27607	700	79506	6836	39193	808	70191	5556	26384	437	57756		1.20965	1.58857	5.71973	1.16456	1.52194	3.48802	2.66714	2.38119	12.5538
CS-2021-029	early PD	82.6	2231	179461	72208	210043	205688	17.3	2288	166906	54622	265070	251867	1.5	5713	122965	61729	752000	456000							CS-2021-029	early PD	5874	28139	738	58321	6911	39193	839	50900	5544	24801	409	38352		1.17041	1.58814	6.11556	1.14614	1.50904	3.70837	3.02304	2.72706	13.9682
CS-2021-031	early PD	74.5	1348	175306	74629	186483	184174	25.4	1389	189415	73327	220908	217678	0.63	5279	124098	77139	675000	459000							CS-2021-031	early PD	5787	26259	810	49559	6545	34914	893	49200	6349	30232	786	65555		1.06376	1.16626	5.43925	1.05059	1.14921	3.69869	1.6642	1.55543	6.71628
CS-2022-059	early PD	87.9	936.37	163328	120727	148398	145498	11.2	375.531	167122	91439	155526	151655	0.075	4771.12	119945	104353	643892	412868							CS-2022-059	early PD	4677.68	14866.1	775.693	96842.8	5142.64	24236.2	557.099	103826	4392.19	15480.6	620.749	91865.7		0.90859	0.930616	5.36821	0.890835	0.907452	3.44213	1.20714	0.674084	7.68607
CS-2022-060	early PD	60.9	2273.82	175005	86674.2	236324	225214	14.9	1695.78	165482	51984.4	254817	245540	2.97	6018.83	114740	67176	707915	476341							CS-2022-060	early PD	4972.3	20723.3	512.79	51506.7	5517.38	25582.5	385.62	46314.2	4411.08	15129.7	358.561	45946.5		1.35039	1.53985	6.16972	1.2869	1.48379	4.15148	4.43422	4.39754	16.7861
CS-2022-061	early PD	61.6	1704.61	197498	136763	236324	226289	12	1442.75	181747	80529.1	291195	281247	3.07	5037.31	121433	90520	745414	468075							CS-2022-061	early PD	5985.69	33443.5	875.908	78522.7	6832.94	43168.4	647.439	73223.9	5702.59	26247.3	477.608	54777		1.19659	1.6022	6.13849	1.14578	1.54746	3.8546	1.9461	2.22839	10.5469
CS-2022-062	early PD	48	2406	186599	108432	217429	209696	30.8	2095.92	181299	77634.2	271082	263707	6.52	7148.81	108687	84109	772853	469108							CS-2022-062	early PD	5725.23	32035.5	879.813	72996.1	6787.27	40656	750.327	74301.5	5541.62	25816.8	535.715	49980.9		1.16522	1.49522	7.11084	1.12378	1.45454	4.31615	2.73467	2.79333	13.3444
CS-2021-034	early PD	81.1	1750.02	179166	86106.8	257771	252165	11	1541.71	194184	88527.3	283144	274384	0.9	5771.35	123525	108299	984961	470100							CS-2021-034	early PD	6029.54	21266.2	761.145	71023.4	7164.87	30933.5	1128.57	71890.3	6002.02	20000.8	689.569	77124.6		1.43873	1.45812	7.97377	1.40744	1.41301	3.8057	2.2992	1.36607	8.36951
CS-2022-050	early PD	98.9	906.59	191743	167757	179591	175685	0.97	NaN	NaN	NaN	NaN	NaN	0.057	NaN	NaN	NaN	NaN	NaN							CS-2022-050	early PD	6467.43	20216.9	1369.5	133054	NaN	NaN	NaN	NaN	NaN	NaN	NaN	NaN		0.936623	NaN	NaN	0.916253	NaN	NaN	0.661987	NaN	NaN
CS-2022-057	early PD	77.3	1625.46	168134	85628.2	236959	232286	6.49	1574.36	147095	74895.4	267009	259481	0.93	5865.28	101678	94775.4	746831	448136							CS-2022-057	early PD	6313.93	29911.2	831.02	64850	7001.84	37632.9	981.206	52691.4	5666.1	24974.6	588.636	70219.4		1.40934	1.81522	7.34509	1.38155	1.76404	4.40742	1.95598	1.60452	9.96418
CS-2023-082	early PD	57.7	2542.8	163235	72399.4	225918	220934	23.9	2695.03	161922	66658.4	263844	256404	6.22	6546.03	118434	80888.6	770706	441196							CS-2023-082	early PD	6019.14	24606.3	736.96	44829.8	6731.66	31938.5	903.905	47622.9	5560.18	23247.2	444.177	40034.9		1.384	1.62945	6.5075	1.35347	1.5835	3.72526	3.45039	2.98154	14.7374
CS-2023-086	early PD	53.1	1565.81	176649	126193	233260	227870	25.1	1549.15	177691	90152.4	284955	275039	7.42	5596.45	106732	92267.7	721731	471940							CS-2022-048	early PD	5556.79	19768	826.631	61135.9	6319.97	24982.5	981.426	58260	4917.52	16788.9	481.839	60801.1		1.32047	1.60366	6.76206	1.28996	1.54786	4.42171	1.89421	1.57847	11.6148
CS-2022-048	early PD	60.3	1788.86	201660	85744.5	214423	209830	15.7	1429.9	192712	70214.7	248546	240857	3.5	5831.94	129598	82212.6	721019	441673							CS-2022-063	early PD	5925.02	27432.3	716.316	73727.2	6743.89	35810.1	873.688	61454.8	6021.2	24840.5	541.81	56146.2		1.06329	1.28973	5.56349	1.04051	1.24983	3.40802	2.49731	1.63662	10.7638
CS-2022-063	early PD	82.6	1625.15	158115	93857.7	188136	184106	8.32	1418.66	164661	74079	231387	224229	0.8	5422.95	99434.3	79839.7	663477	456326							CS-2022-064	early PD	5962.51	29698.1	922.238	65121.5	6887.05	40854.9	1190.17	60127.2	5567.41	27226.9	649.345	56010.7		1.18987	1.40523	6.67252	1.16438	1.36176	4.58922	1.76218	1.19198	8.35142
CS-2022-064	early PD	73.2	1799.95	158115	93400.2	210876	206359	9.69	1953.02	159097	82873.2	247953	240282	1.88	5780.35	107809	81215.7	717532	447953							CS-2022-066	early PD	5530.49	23306.8	678.139	57971	6571.3	32375.8	842.033	48926	4913.89	18112.3	400.53	42522.7		1.33369	1.5585	6.65556	1.30512	1.51028	4.15505	2.65426	2.31941	14.4318
CS-2022-066	early PD	72.2	1812.75	213026	73932.5	237491	232080	11.6	1429.31	199769	54359.6	263283	255138	1.41	5947.82	135293	65855.1	784819	459280							CS-2023-074	early PD	5553.49	22714.5	946.764	70747.5	6364.94	31620.2	1139.54	55626.8	5547.48	26625.8	775.934	71090.7		1.11484	1.31793	5.8009	1.08944	1.27716	3.39472	1.91468	1.25428	7.66537
CS-2023-074	early PD	77.1	1564.56	191649	89627.2	223375	218286	9.22	1702.22	192538	77497.9	279981	271319	1.57	5446.87	115338	66337.3	692319	468983							CS-2022-065	early PD	5192.09	18336.7	950.521	85772.4	5873.49	26135	1179.07	73396.9	5524.26	22649.2	715.337	80081.3		1.16554	1.45416	6.00251	1.13899	1.40917	4.06615	1.64601	1.4437	7.61441
CS-2022-065	early PD	83.2	1205.17	178466	105312	189573	186120	10.3	1276.66	171550	82570.6	241295	233830	0.77	5361.94	115338	86968.6	689458	467905							CS-2022-072	early PD	5970.97	41858.7	1150.77	85878.5	7145.75	56803.4	1469.19	70140.1	5308.44	31205.6	530.61	42876.8		1.06223	1.40656	5.9777	1.04289	1.36304	4.05681	1.04727	0.868956	10.1052
CS-2022-072	early PD	77.1	1815.14	202466	97103	231111	226152	11.6	1539.85	197143	66532.1	252050	244183	0.86	6258.53	145091	79517.6	793928	372719							CS-2022-039	early PD	5970.97	30749.6	868.731	93329.1	6878.13	38616.9	964.197	71870.8	6185.49	32217	773.056	70549.7		1.14148	1.27851	5.47195	1.11699	1.23861	2.56887	2.08942	1.59703	8.09584
CS-2022-039	early PD	90.9	1315.65	205989	122263	213784	209197	6.47	1592.16	197629	85759.7	249678	241316	0.27	5130.44	95779.1	52546.1	612996	488575							CS-2023-086	early PD	5562.92	25608.3	988.777	149511	6408.49	32138.7	1070.85	138224	6100.43	23676.6	734.119	121265		1.03784	1.26337	6.4001	1.01557	1.22106	5.10106	1.33059	1.48682	6.98857
CS-2021-032	early PD	57.5	1746.71	182739	91356.6	215261	210580	19.6	1614.57	179550	74163.7	249000	241297	5.84	5853.71	118665	81872.4	722000	461167							CS-2021-032	early PD	4740.32	14042.1	964.347	88415.5	6013.66	26459.4	1795.26	76273.5	5523.6	27033	989.383	106039		1.17797	1.3868	6.08438	1.15235	1.34389	3.8863	1.81129	0.899354	5.91653
CS-2021-003	moderate PD	77.4	1675.35	186302	98784.5	208819	204694	11.5	1494.92	186134	89302.5	258494	251711	0.68	5546.41	121746	93011.8	664810	409633							CS-2021-003	moderate PD	6555.68	26007.6	919.135	71448.1	7477.74	35787.8	1166.49	64680.5	6104.66	24533.3	623.102	61461.3		1.12086	1.38875	5.46061	1.09872	1.35231	3.36464	1.82274	1.28155	8.90129
CS-2021-007	moderate PD	70.3	1838.22	167022	83818.9	204875	206160	14.1	1956.07	172072	72388.5	246449	242874	1.14	6264.98	133889	79520.2	557878	486933							CS-2021-007	moderate PD	4538.12	23563.3	1031.56	71448.1	5491.98	34942.8	1488.28	64680.5	NaN	NaN	NaN	NaN		1.22664	1.43225	4.16673	1.23433	1.41147	3.63686	1.78197	1.31431	NaN
CS-2021-010	moderate PD	69.5	1590.86	178109	105148	202949	200904	13.8	1424.47	184229	67907	254315	248228	0.085	2869.07	149842	62745.6	382237	257102							CS-2021-010	moderate PD	6049.63	22154.8	711.488	88050.6	7035.5	30830.2	860.497	66130.6	5870.8	20225	437.36	60987.9		1.13946	1.38043	2.55093	1.12798	1.34739	1.71582	2.23596	1.6554	6.55996
CS-2021-011	moderate PD	72.6	2551.76	159776	54141.6	224486	211031	23.1	2658.92	161224	41645.2	253716	238486	0.33	9926.85	102775	62289.9	1.55093e+06	472305							CS-2021-011	moderate PD	5402.33	30763.1	582.992	41093.1	5971.46	35739.8	580.086	33647.3	5124.74	25449.9	422.585	38963.6		1.405	1.57369	15.0906	1.32079	1.47922	4.59552	4.37701	4.58366	23.4908
CS-2021-012	moderate PD	74.4	1266.18	192758	115989	195043	193080	21.4	1253.71	184229	88669.6	221910	216099	0.36	2903.43	130191	88693.2	333070	393915							CS-2021-012	moderate PD	5672.29	29827.3	737.663	70863.3	6628.84	40575.3	862.637	62992.3	5556.98	26617.8	528.97	53099.4		1.01185	1.20453	2.55832	1.00167	1.17299	3.02567	1.71647	1.45334	5.48884
CS-2021-006	moderate PD	60.7	1769.46	188986	95329.4	237537	231284	34.4	1879.6	184229	75990.3	269776	260838	0.58	5386.62	132131	86340.8	501257	568782							CS-2021-006	moderate PD	5650.82	18815.4	1094.6	70005.9	6335.32	24166.2	1151.61	66291.7	5154.34	16800.1	576.252	53747.7		1.2569	1.46435	3.79363	1.22382	1.41584	4.30467	1.61654	1.63215	9.34768
CS-2021-013	moderate PD	82.4	1874.14	191830	123117	222778	218005	12.3	1473.46	192206	126846	219697	212967	0.39	5917.16	156835	102550	738339	NaN							CS-2021-013	moderate PD	5742.15	28252.1	1119.7	101837	6588.66	33388.4	1436.37	98122.7	5638.13	24186.5	1005.83	121426		1.16133	1.14303	4.70776	1.13645	1.10802	NaN	1.67379	1.02582	5.88288
CS-2021-014	moderate PD	82.8	1987.76	176670	86295.9	242061	236313	7.09	1848.01	183788	78433.2	278425	269896	0.61	5975.75	135611	80803.9	724042	468102							CS-2021-014	moderate PD	5668.4	23961.9	805.2	72852.8	6503.63	31537.7	929.27	63997	5626.16	21713.5	602.025	68939.2		1.37013	1.51492	5.33911	1.3376	1.46852	3.45179	2.46866	1.98867	9.92608
CS-2021-017	moderate PD	92	2230.33	211335	119026	205575	201171	4.27	1565.78	207796	89315.7	237500	230225	NaN	NaN	NaN	NaN	NaN	NaN							CS-2021-017	moderate PD	6124.83	25832	1065.07	103853	6069.31	26728.2	1295.64	98364	5178.26	21261.9	597.529	67936.9		0.972744	1.14295	NaN	0.951905	1.10794	NaN	2.09407	1.2085	NaN
CS-2021-018	moderate PD	86.7	1533.91	191830	104079	207036	202600	8.79	1155.95	179936	61571.9	215594	208990	0.26	5440.91	132172	75264.2	716894	NaN							CS-2021-018	moderate PD	5096.38	24018.3	910.034	72322.7	5583.76	29935.4	979.616	58065.3	4789.21	23904.4	489.222	44824.9		1.07926	1.19817	5.42393	1.05614	1.16147	NaN	1.68555	1.18	11.1216
CS-2021-020	moderate PD	77	1439.44	148264	51513.9	208999	204522	13.8	1871.28	150951	44247.9	263606	254926	1.39	6231.82	93685.6	54327.9	712809	471352							CS-2021-020	moderate PD	5085.42	17592.5	575.846	36980.4	6282.37	30149	664.198	24805.6	5123.39	19279.6	459.795	41485.8		1.40964	1.7463	7.60853	1.37944	1.6888	5.03121	2.49969	2.81736	13.5535
CS-2021-026	moderate PD	93.9	1968	196679	101326	229937	222777	6	1498	181577	77824	234352	228004	0.14	7817	115863	69720	775000	NaN							CS-2021-026	moderate PD	5180	14349	1462	88114	5568	18372	2368	65876	4751	16117	1065	92312		1.1691	1.29065	6.68893	1.13269	1.25569	NaN	1.3461	0.632601	7.33991
CS-2021-027	moderate PD	83.2	1728	183720	99511	237848	231399	16.7	2214	182004	89935	303357	288121	1.42	5556	114287	79039	738000	464000							CS-2021-027	moderate PD	5302	19120	757	66522	6093	26700	862	53433	5359	21010	576	68833		1.29462	1.66676	6.45743	1.25952	1.58305	4.05995	2.28269	2.56845	9.64583
CS-2021-030	moderate PD	78.8	1204	163819	93220	208289	206551	21.1	890	171653	76461	206551	206119	0.17	4831	118541	106503	697000	458000							CS-2021-030	moderate PD	5713	22662	752	74793	6474	30597	826	76269	4841	17654	402	52024		1.27146	1.20331	5.87982	1.26085	1.20079	3.86364	1.60106	1.07748	12.0174
CS-2022-043	moderate PD	75.4	1908.7	156238	65762.8	263778	272032	3.84	NaN	NaN	NaN	NaN	NaN	2.28	NaN	NaN	NaN	NaN	NaN							CS-2022-043	moderate PD	5893.18	20055.5	1227.31	59110.7	7245.36	29896.8	1295.72	76693.2	5292.24	18355.4	854.593	61218.3		1.68831	NaN	NaN	1.74114	NaN	NaN	1.55518	NaN	NaN
CS-2021-035	moderate PD	85.2	2264.44	182119	79375.5	249376	243952	7.44	2246.79	190135	65162.7	306225	296752	0.88	6009.69	138990	78357.4	855171	472374							CS-2021-035	moderate PD	6158.67	23379.3	739.799	69140.6	7676.13	35205.2	1084.83	66661.1	6090.34	22204.8	404.514	43452.1		1.3693	1.61056	6.15276	1.33952	1.56074	3.39863	3.06088	2.0711	14.8566
CS-2021-036	moderate PD	82.2	2054.6	196754	82939.7	245865	240518	12.1	1875.39	196012	77153	266237	258001	0.85	5771.35	128170	75730.1	706634	490535							CS-2021-036	moderate PD	6081.19	26383.4	745.416	60461.9	6907.42	31891.4	1088.74	55823.7	5659.79	25420.7	687.921	68984.2		1.24961	1.35827	5.51324	1.22243	1.31625	3.82721	2.75631	1.72254	8.38956
CS-2022-038	moderate PD	86.5	1238.67	176674	77657.1	196222	191954	12.7	699.282	153856	56481.8	191683	185753	0.16	4528.31	113977	75730.1	565209	454497							CS-2022-038	moderate PD	5025.79	25122.7	852.707	51370.5	5166	28237.1	941.908	47924.3	4936.06	19116.9	541.275	45911.6		1.11065	1.24586	4.959	1.08649	1.20731	3.98764	1.45263	0.74241	8.36601
CS-2022-051	moderate PD	64.5	2272.59	162469	80603.8	222174	217342	29.2	1826.06	152088	58735	233303	226086	1.7	5870.84	108381	67001.8	640297	466711							CS-2022-051	moderate PD	4902.52	28365.7	673.515	62866.5	5649.32	33982.5	807.573	51283.8	4430.68	21167.8	317.185	37037.7		1.36749	1.534	5.90783	1.33775	1.48654	4.30621	3.37422	2.26118	18.5092
CS-2022-052	moderate PD	82.5	1955.79	181694	92639	187276	183203	16.7	1498.19	191026	98922.6	213406	206805	0.2	7170.74	98944.8	86116.2	579728	412783							CS-2022-052	moderate PD	4535.07	19848.9	865.627	71371.2	5757.4	29040.1	1280.09	79452.3	4926.25	24614.3	860.107	93692.9		1.03072	1.11716	5.85911	1.0083	1.0826	4.17186	2.25939	1.17038	8.33702
CS-2022-054	moderate PD	92.1	1534.5	211474	107710	216952	212166	4.46	2126.83	226448	81351.5	288912	280097	0.36	4992.54	163977	78179.8	690484	NaN							CS-2022-054	moderate PD	5380.92	24663	1191.74	115261	6066.14	33703.7	1532.62	88545	NaN	NaN	NaN	NaN		1.02591	1.27584	4.21086	1.00328	1.23691	NaN	1.28761	1.38771	NaN
CS-2022-056	moderate PD	61.2	1935.44	165666	72928.3	206384	201832	30.2	1102.31	147457	39719.4	188916	183152	1.94	6377.92	103189	61186.8	721045	457059							CS-2022-056	moderate PD	5335.07	18863.9	669.382	52929.2	6000.58	26038	844.126	55832.9	3676.24	12342.7	336.171	38266.7		1.24578	1.28116	6.98761	1.2183	1.24207	4.42933	2.89138	1.30587	18.9723
CS-2023-083	moderate PD	61.1	2600.18	161634	88168.7	221124	215220	21.9	1793.77	143872	66497.4	223394	216066	3.49	6718.3	110275	91369.2	724865	445162							CS-2023-083	moderate PD	4806.33	20151.6	743.352	46924	5674.78	25978.2	810.113	46159.1	4759.24	19262.8	508.981	44783		1.36805	1.55273	6.57326	1.33152	1.50179	4.03684	3.49791	2.21423	13.1995
CS-2023-040	moderate PD	70	1388.26	238083	101226	238313	233361	16.1	1561.16	250354	96067.8	272331	264112	2.9	5841.74	170395	105308	779057	NaN							CS-2022-040	moderate PD	5384.71	27934	1101.93	59422.8	6175.68	35578.4	1388.68	57776.2	5026.22	28904.2	620.461	52083.9		1.00097	1.08779	4.57205	0.980167	1.05496	NaN	1.25985	1.12421	9.41518
CS-2022-041	moderate PD	65.2	1618.94	197731	90037.7	218553	213871	17.1	1274.59	193663	68028.6	243264	235738	2.65	5767.64	122180	75853.2	729738	482492							CS-2022-041	moderate PD	5732.2	23105.9	839.869	67541	6603.51	32157	1055.5	57697.7	5442.75	20667	527.335	58496.2		1.1053	1.25612	5.97264	1.08163	1.21726	3.94902	1.92761	1.20758	10.9373
CS-2022-042	moderate PD	60.4	1496.04	224724	106334	242785	237017	24.6	1332.83	215810	78734.2	261963	253859	3.06	5304.82	142285	94499.3	694864	455279							CS-2022-042	moderate PD	5224.73	15448.4	911.942	77979.1	5937.74	21484.5	1124.52	72857.1	5018.37	14392	649.345	68620.5		1.08037	1.21386	4.88362	1.0547	1.17631	3.19978	1.6405	1.18525	8.16949
CS-2022-045	moderate PD	68.6	1967.66	172727	90699.4	223831	219037	11.6	1793.63	171685	73005	257000	249049	2.3	5780.35	129279	82816.4	738456	465746							CS-2022-045	moderate PD	5685.34	26676.5	1113.45	77222.7	6413.09	35309.5	1387.13	64827.5	5290.09	25011.4	661.753	67303.4		1.29587	1.49693	5.71209	1.26811	1.45062	3.60263	1.76717	1.29305	8.7349
CS-2022-055	moderate PD	70.4	1608.73	162442	90699.4	204935	200546	12.5	1712.4	154858	72296.1	238666	231283	2.43	6232.7	97744.2	75117.6	729738	464699							CS-2022-055	moderate PD	5579.56	26862.9	813.393	85557.3	6372.78	36919.2	1004.99	68889.8	5410.54	28841	614.19	64746.5		1.26159	1.54119	7.46579	1.23457	1.49351	4.75423	1.97781	1.70389	10.1478
CS-2021-024	moderate PD	81.9	1260.71	161438	106313	211777	207234	12.7	1486.45	170075	87883.3	249678	241886	0.7	4985.36	111247	96486	657487	517984							CS-2021-024	moderate PD	4709.84	18354.2	874.113	88653.6	5472.43	25037.3	1113.34	76574.1	5497.16	23763.7	853.409	84948.1		1.31182	1.46805	5.91014	1.28367	1.42224	4.65615	1.44227	1.33513	5.8417
UF-PF-2021-063-1N	moderate PD	77.4	1091.38	158683	82431.6	193220	189074	18.6	977.529	179536	78536.6	234270	227496	0.51	4930.71	111796	128910	654521	497113							UF-PF-2021-063-1N	moderate PD	4737.84	10630.9	682.497	55516.9	5609	18769.2	1041.39	44676.8	5486.3	19568.1	638.672	64148.8		1.21765	1.30487	5.85463	1.19152	1.26714	4.44662	1.5991	0.938682	7.72026
[truncated: 9 more columns]

## Sheet: Fig. 5D-F, 6, S8 D-F, S9, S11
Vehicle treated T cell data
Normalized data sorted into groups below		%CD4+	MFI BMV109 (CD4+)	MFI MTG (CD4+)	MFI MTR (CD4+)	%CD8+	MFI BMV109 (CD8+)	MFI MTG (CD8+)	MFI MTR (CD8+)	MTR/MTG ratio (CD4+)	MTR/MTG ratio (CD8+)				MFI LRRK2 (CD4+)	MFI LTR (CD4+)	%pRab10+ (CD4+)	MFI pRab10 (pRab10+, CD4+)	MFI LRRK2 (CD8+)	MFI LTR (CD8+)	%pRab10+ (CD8+)	MFI pRab10 (pRab10+, CD8+)	BMV109/LTR (CD4+)	BMV109/LTR (CD8+)	pRab10/LRRK2 (CD4+)	pRab10/LRRK2 (CD8+)	pRab10/LTR (CD4+)	pRab10/LTR (CD8+)	LRRK2/LTR (CD4+)	LRRK2/LTR (CD8+)
CS-2021-004	control	66.2	871.63	28067.2	80223	14.3	782.999	34744.1	78687.3	2.85824	2.26477		CS-2021-008	control	894.018	98.3107	100	926.117	1064.41	236.775	100	719.747	6.45667	2.47098	1.0359	0.676192	9.42031	3.03979	9.0938	4.49546			Sample:		Non-debris/Single Cells/Live cells/CD3+/CD8-DR/BMV+ | Median (Comp-APC-A :: null)	Non-debris/Single Cells/Live cells/CD3+/CD8-DR/MTG+ | Median (Comp-BB515_FITC-A :: null)	Non-debris/Single Cells/Live cells/CD3+/CD8-DR/MTR+ | Median (Comp-PE-CF594_ECD-A :: null)				Sample:		Normalized values are below					-
CS-2021-005	control	76.5	1000.71	28755.5	91987.2	8.28	804.83	39819.3	82818.4	3.19894	2.07985		CS-2021-004	control	795.569	92.1131	100	878.75	947.076	190.575	100	749.668	9.46261	4.10861	1.10455	0.79156	9.5399	3.93371	8.63688	4.96957					MFI BMV109 (CD8-DR)	MFI MTG (CD8-DR)	MFI MTR (CD8-DR)	CD8-DR T-cell MTR MFI divided by MTG MFI ratio					MFI LRRK2 (CD8-DR+)	MFI LTR (CD8-DR)	%pRab10+ (CD8-DR)	MFI pRab10 (pRab10+, CD8-DR)		BMV109/LTR	pRab10/LRRK2
CS-2021-015	control	76.2	911.039	22101.1	81853.4	11	645.351	37246.3	64494.8	3.70359	1.73158		CS-2021-005	control	814.195	98.3107	100	1109.05	1014.13	231.963	100	904.255	10.1791	3.46966	1.36215	0.89166	11.2811	3.89828	8.28185	4.37194			CS-2021-004	control	945.184	26712.3	90801.2	3.39872			CS-2021-008	control	866.512	NaN	96.5333	158.857		4.66521	NaN
UF-PF-2020-025-3N	control	81.7	805.164	26338.6	73668.9	10.2	639.637	38922.7	63476.6	2.79699	1.63084		CS-2021-015	control	866.667	81.0413	100	942.231	1117.03	283.383	100	770.391	11.2417	2.27731	1.08719	0.689676	11.6266	2.71855	10.6941	3.94178			CS-2021-005	control	918.144	33128	89699.3	2.70725			CS-2021-004	control	690.836	185.9	96.5333	234.163		5.19907	0.338395
UF-PF-2021-038-3N	control	76.8	910.572	24916.9	78878.8	13	754.67	35493.2	71342.7	3.16567	2.01004		UF-PF-2020-025-3N	control	832.629	107.274	100	740.141	1014.91	231.656	99.8	691.794	7.50567	2.76115	0.888921	0.681629	6.89953	2.9863	7.76169	4.38113			CS-2021-015	control	971.769	23848.4	82910.3	3.37708			CS-2021-005	control	809.536	266.644	96.5333	313.867		3.52101	0.38707
CS-2022-049	control	82.4	808	30523	72987	7.46	627	43800	62741	2.39121	1.43244		UF-PF-2021-038-3N	control	806.475	101.5	100	783.796	896.491	169.371	99.8	640.108	8.97114	4.45573	0.971878	0.714015	7.72211	3.77933	7.94555	5.29307			UF-PF-2020-025-3N	control	822.24	25829.3	73707.3	2.6654			CS-2021-015	control	933.652	217.089	96.6784	255.785		4.55121	0.268644
UF-PF-2022-101-3N	control	74.5	993.426	31199.2	88449.1	7.3	810.125	42879.3	79408.5	2.83498	1.85191		CS-2022-049	control	933.588	109.172	98.6	865.471	1073.68	250.156	97.9	693.959	7.40118	2.50644	0.927038	0.646337	7.92761	2.77411	8.55155	4.29204			UF-PF-2021-038-3N	control	1061.77	20346.8	88503.4	4.06282			UF-PF-2020-025-3N	control	951.896	252.669	96.4608	200.46		3.31976	0.209399
CS-2023-075	control	76.9	1085.26	27763.7	95907.9	7.01	958.093	43399.1	91978.1	3.45444	2.11935		UF-PF-2022-101-3N	control	940.82	121.492	98.5	533.78	1099.8	221.197	98.6	493.123	8.17686	3.66245	0.567356	0.448376	4.39353	2.22933	7.74387	4.97202			CS-2022-049	control	839	31039	74976	2.41554			UF-PF-2021-038-3N	control	727.944	177.311	96.6542	185.672		6.10875	0.253621
UF-PF-2020-002-3N	control	96.6	543.907	34988.4	55019.3	13.6	407.014	44737.3	44504.4	1.5725	0.994794		CS-2023-075	control	899.716	114.939	99.1	822.457	1042.16	195.625	99.2	683.003	9.44208	4.89759	0.914129	0.655372	7.15561	3.49138	7.82779	5.32733			UF-PF-2022-101-3N	control	1104.62	26151.5	96270.6	3.627			CS-2022-049	control	828	178	97.9	250		4.71348	0.301932
UF-PF-2020-009-3N	control	97.4	789.105	34322.2	72332.6	5.72	623.093	47415.6	63350.6	2.10746	1.33607		UF-PF-2020-002-3N	control	873.947	102.774	98.3	1328.84	1152.22	312.338	98.6	969.395	5.29228	1.30312	1.5205	0.841325	12.9297	3.10367	8.50361	3.68903			CS-2023-075	control	1250.95	28020	108838	3.82703			UF-PF-2022-101-3N	control	805.802	215.612	96.5987	155.682		5.07645	0.192716
UF-PF-2020-014-3N	control	95.7	697.256	29583.8	64321	5.31	568.091	40809.8	58877	2.17419	1.44272		UF-PF-2020-009-3N	control	916.026	109.404	98.9	856.561	1029.97	200.789	98.5	768.707	7.21274	3.10323	0.935084	0.746339	7.82932	3.82844	8.37286	5.12962			UF-PF-2020-002-3N	control	507.024	41294.1	48782.5	1.18334			CS-2023-075	control	849.06	234.361	96.7949	214.791		5.28901	0.25234
UF-PF-2020-029-3N	control	97.7	811.468	31407.9	75222.1	12.7	671.809	42831	66848.6	2.39501	1.56075		UF-PF-2020-014-3N	control	878.263	111.614	98.8	817.055	1040.79	262.141	98.7	775.874	6.247	2.16712	0.930308	0.745468	7.32033	2.95976	7.86872	3.97034			UF-PF-2020-009-3N	control	651.031	43013.9	59147.4	1.3774			UF-PF-2020-002-3N	control	896.503	240.09	98.5	291.453		2.13926	0.324461
UF-PF-2021-032-3N	control	97.4	888.142	28884.8	78999.2	14.3	724.454	39548.8	70027.6	2.73498	1.77066		UF-PF-2020-029-3N	control	963.5	119.903	98.8	1082.82	1145.73	268.648	98.3	861.884	6.76772	2.50071	1.12384	0.752255	9.03085	3.20823	8.03568	4.26481			UF-PF-2020-014-3N	control	688.533	32056.3	61505	1.9219			UF-PF-2020-009-3N	control	1007.69	243.28	98.5	259.414		2.71083	0.256929
UF-PF-2021-034-3N	control	98.3	800.287	30959.3	72865.8	8.58	643.523	42419.2	63660.9	2.3536	1.50076		UF-PF-2021-032-3N	control	881.5	106.089	98.8	815.259	1040.79	242.62	98.3	689.865	8.37167	2.98596	0.924855	0.662829	7.68467	2.8434	8.30906	4.28979			UF-PF-2020-029-3N	control	850.541	34185.5	77988.4	2.28519			UF-PF-2020-014-3N	control	919.541	221.744	97.9	220.657		3.14543	0.239493
UF-PF-2021-056-3N	control	83.9	681.327	28457.7	69755.5	9.35	478.23	40561.8	57495.5	2.4512	1.41748		UF-PF-2021-034-3N	control	958.105	114.93	98.4	942.756	1077.57	247.268	98	777.666	6.96327	2.60253	0.98398	0.721683	8.20289	3.14504	8.33644	4.35792			UF-PF-2021-032-3N	control	933.045	26273.4	79144.4	3.01743			UF-PF-2020-029-3N	control	887.487	224.935	98.7	213.939		3.83042	0.240588
UF-PF-2021-060-3N	control	81.5	773.869	31847.1	79424	7.68	665.175	41757.1	67556.9	2.49392	1.61785		UF-PF-2021-056-3N	control	885.259	103.361	95.9	888.539	1055.51	259.875	96.1	750.883	6.5917	1.84023	1.00371	0.711392	8.59644	2.8894	8.5647	4.06162			UF-PF-2021-034-3N	control	858.791	33460.4	74075.7	2.21758			UF-PF-2021-032-3N	control	825.383	217.756	88.2	181.383		4.3405	0.219324
UF-PF-2021-042-3N	control	86.5	891.895	26115.6	77881.4	5.03	714.447	37726.4	69230.9	2.98218	1.83508		UF-PF-2021-060-3N	control	936.151	105.229	97.2	1106.26	1062.41	251.087	96.3	888.913	7.35413	2.64918	1.18171	0.836694	10.5129	3.54026	8.8963	4.23125			UF-PF-2021-056-3N	control	601.303	34702.5	67301.3	1.93796			UF-PF-2021-034-3N	control	802.345	177.076	97.1	204.121		4.91287	0.253905
UF-PF-2022-085-3N	control	87.2	793.317	34890.4	80403.4	6.71	681.84	44469.7	71469	2.30446	1.60714		UF-PF-2021-042-3N	control	946.866	89.0402	97.8	1023.88	1037.58	154.418	96.6	933.083	10.0168	4.62669	1.08134	0.899291	11.4991	6.04256	10.6341	6.71925			UF-PF-2021-060-3N	control	746.548	35972.4	75145.1	2.08744			UF-PF-2021-056-3N	control	884.915	229.256	95.7	233.271		2.62067	0.264284
UF-PF-2023-126-3N	control	84.7	942.189	28938.1	85068.5	6.41	704.303	39212.6	69740.9	2.93968	1.77853		UF-PF-2022-085-3N	control	890.616	118.928	98.6	894.423	1230.74	518.495	99.1	723.277	6.67058	1.31504	1.00427	0.587676	7.52073	1.39496	7.48871	2.37368			UF-PF-2021-042-3N	control	905.541	27212.5	77960.4	2.86278			UF-PF-2021-060-3N	control	930.296	242.331	96	297.727		3.07813	0.320856
UF-PF-2023-118-3N	control	73.7	625.667	32076.8	72010.2	14	536.198	41254.8	62320.8	2.24493	1.51063		UF-PF-2023-126-3N	control	920.08	108.965	98.6	923.845	1087.25	287.495	98.2	761.926	8.6467	2.4498	1.00409	0.700784	8.47835	2.65023	8.44379	3.7818			UF-PF-2022-085-3N	control	925.863	34454.5	83914.3	2.43373			UF-PF-2021-042-3N	control	888.697	228.384	95.9	277.776		3.9617	0.313368
CS-2022-058	prodromal PD	72	570.106	34398.3	57657.3	19	464.546	47398.5	50361.8	1.67616	1.06252		UF-PF-2023-118-3N	control	855.795	95.2668	99.2	947.383	990.664	251.087	98.2	817.138	6.56753	2.13551	1.10702	0.824838	9.94452	3.2544	8.98314	3.9455			UF-PF-2023-126-3N	control	901.955	30213.6	81479.3	2.69481			UF-PF-2022-085-3N	control	1124.42	337.346	97.8	197.973		2.74227	0.176518
CS-2023-073	prodromal PD	71.9	695.357	33249.7	67360.3	23	463.117	46596.5	51346.1	2.02589	1.10193		CS-2022-058	prodromal PD	954.267	94.4625	99.1	1083.9	1191.25	311.909	99.9	945.269	6.03527	1.48937	1.13585	0.793513	11.4744	3.0306	10.1021	3.81922			UF-PF-2023-118-3N	control	600.108	33800.6	69138.8	2.044			UF-PF-2023-126-3N	control	898.782	205.72	96.5	208.716		4.38074	0.232817
CS-2023-079	prodromal PD	85.9	879.634	32928.7	80282.7	10.1	724.692	44271.6	71614.7	2.43807	1.61762		CS-2023-073	prodromal PD	896.308	102.096	99.3	1067.99	1130.62	290.802	99.8	774.776	6.81083	1.59255	1.19155	0.685264	10.4607	2.66427	8.77908	3.88795			CS-2022-058	prodromal PD	522.169	43632.9	50106.1	1.15113			UF-PF-2023-118-3N	control	936.599	270.226	97	227.132		2.21892	0.24313
CS-2023-084	prodromal PD	70.8	643.877	43170.1	65818.6	20.5	704.597	44539.8	72456	1.52463	1.62677		CS-2023-079	prodromal PD	948.057	114.5	99.7	1063.45	1110.42	320.117	99.7	798.515	7.68239	2.26384	1.12171	0.719114	9.28776	2.49445	8.27998	3.46878			CS-2023-073	prodromal PD	650.923	37160.2	61430.4	1.65712			CS-2022-058	prodromal PD	1062.37	319.416	96.8738	298.975		1.63903	0.280658
CS-2023-085	prodromal PD	88.1	797.968	35564.5	77339.1	4.06	838.431	42424.1	83276.1	2.17462	1.96294		CS-2022-068	prodromal PD	921.41	103.596	96.5	860.584	1133.91	276.177	97.1	751.02	6.21527	2.55125	0.933986	0.662328	8.30711	2.71934	8.89425	4.10573			CS-2023-079	prodromal PD	907.001	31741	77804.1	2.45715			CS-2023-073	prodromal PD	936.484	240.433	97.2628	256.921		2.71437	0.2736
CS-2023-080	prodromal PD	54.8	687.903	39656.5	69281.5	22.6	736.087	43574.9	75709.4	1.74704	1.73745		CS-2022-067	prodromal PD	963.656	119.854	98.8	827.904	1202.13	351.614	98.9	660.331	6.65784	2.38452	0.859128	0.5493	6.90761	1.878	8.04025	3.41889			CS-2023-084	prodromal PD	692.418	36643.5	58663.4	1.60068			CS-2023-079	prodromal PD	925.04	313.608	96.8738	223.41		2.8997	0.240856
CS-2023-081	prodromal PD	69.3	916.837	33805.6	81020.7	15.6	872.545	39826.1	81265.4	2.39666	2.04051		CS-2023-076	prodromal PD	939.678	128.55	98.7	721.692	1104.5	291.52	99	614.986	5.35125	2.52499	0.76802	0.556799	5.6141	2.10958	7.30983	3.78877			CS-2023-085	prodromal PD	867.171	34579.9	77302	2.23512			CS-2023-084	prodromal PD	1125.7	387.736	96.8238	276.073		1.82609	0.24484
CS-2023-087	prodromal PD	65	889.321	38989.7	80624.9	25.5	935.526	44000.9	87236.5	2.06785	1.98261		CS-2023-077	prodromal PD	693.095	88.0487	96.8	799.848	749.652	103.32	98.5	666.135	10.4128	8.44507	1.15402	0.888592	9.08415	6.4473	7.87173	7.25563			CS-2023-080	prodromal PD	601.195	39496.6	57811.6	1.46349			CS-2023-085	prodromal PD	1000.62	300.444	96.8238	223.089		2.95141	0.222581
CS-2022-068	prodromal PD	73	825.061	32724.9	76169.9	12.2	656.978	41756.3	66597.4	2.32758	1.59491		CS-2023-078	prodromal PD	912.738	91.2326	97.7	842.425	1035.54	172.2	99.4	742.878	9.74784	5.43279	0.922965	0.71738	9.23381	4.31404	10.0045	6.01361			CS-2023-081	prodromal PD	967.187	30877.1	84838.6	2.74721			CS-2023-080	prodromal PD	1270.23	554.198	96.8238	210.541		1.10927	0.165475
CS-2022-067	prodromal PD	65.3	1002.9	33838.8	90423.2	18.5	844.158	44890.6	83391.8	2.67218	1.85767		CS-2022-069	prodromal PD	906.881	83.3952	98	857.631	998.294	122.64	99.5	779.715	9.89338	5.35697	0.945693	0.781047	10.2839	6.35776	10.8745	8.14004			CS-2023-087	prodromal PD	980.376	33351.1	83600.6	2.5063			CS-2023-081	prodromal PD	1075.67	436.456	96.727	264.919		2.26599	0.245875
CS-2023-076	prodromal PD	84.8	954.796	33277.3	86094.6	4.05	769.434	41656.5	75064.4	2.58719	1.80199		CS-2022-071	prodromal PD	859.048	84.9872	98.5	973.199	940.557	113.4	99.4	831.901	11.8006	7.44407	1.13288	0.884477	11.4511	7.33599	10.108	8.29415			CS-2022-068	prodromal PD	827.072	28696.9	75730.9	2.60009			CS-2023-087	prodromal PD	1079.84	456.757	96.6302	203.569		2.19481	0.188206
CS-2023-077	prodromal PD	92	595.778	32232.7	54897.3	3.42	503.482	44462.7	50485.2	1.70316	1.13545		CS-2023-080	prodromal PD	925.841	103.05	99.9	991.372	1157.55	320.947	99.9	743.85	9.26537	2.39739	1.07078	0.64261	9.6203	2.31767	8.98439	3.60666			CS-2022-067	prodromal PD	1155.51	25659	100616	3.86346			CS-2022-068	prodromal PD	957.707	243.735	96.991	231.442		3.36237	0.241055
CS-2023-078	prodromal PD	74.9	711.003	32309.7	63721.9	11.7	591.574	40863.3	57729.5	1.97222	1.41275		CS-2023-081	prodromal PD	949.683	105.947	99.9	903.25	1106.13	259.619	99.9	702.294	5.62339	1.93931	0.951107	0.634911	8.52553	2.70509	8.96379	4.26058			CS-2023-076	prodromal PD	994.872	27887.1	87924.3	3.10639			CS-2022-067	prodromal PD	1105.59	301.023	97.1871	187.318		3.80361	0.169003
CS-2022-069	prodromal PD	88	783.526	31774.1	71842.6	5.71	592.93	47805.2	60029.7	2.26104	1.25571		CS-2023-084	prodromal PD	970.875	101.602	99.9	1083.9	1296.51	380.23	99.9	839.428	6.99794	1.55583	1.11642	0.647454	10.6681	2.20768	9.5557	3.40979			CS-2023-077	prodromal PD	620.382	31163	55080.9	1.76726			CS-2023-076	prodromal PD	825.922	234.361	96.1084	193.146		4.20632	0.233267
CS-2022-071	prodromal PD	87.3	736.081	30728.7	67576	5.98	594.285	41159.8	59155.9	2.19912	1.43722		CS-2023-085	prodromal PD	875.51	111.405	99.9	859.189	1082.51	284.15	100	698.138	7.03311	2.08667	0.981359	0.644928	7.71227	2.45693	7.85877	3.80962			CS-2023-078	prodromal PD	614.964	35700.5	53753	1.50545			CS-2023-077	prodromal PD	561.866	150.544	95.2256	207.2		4.10059	0.347775
CS-2021-001	early PD	78.7	804.901	34329.3	73665.9	9.78	691.815	42728.7	67508.2	2.14586	1.57993		CS-2023-087	prodromal PD	919.219	124.774	99.9	753.443	1257.6	500.841	100	590.093	5.89931	1.18657	0.819655	0.469223	6.03846	1.17821	7.36707	2.51097			CS-2022-069	prodromal PD	784.96	36130.3	70685.9	1.95614			CS-2023-078	prodromal PD	883.045	241.256	96.5818	220.267		2.53642	0.235237
CS-2021-002	early PD	75	901.099	26478.7	80635.5	10.3	667.518	40891.3	66529.1	3.0453	1.62698		CS-2021-001	early PD	987.494	107.084	94.9	1043.16	1135.13	225.867	87.2	863.46	7.51654	3.06294	1.05637	0.76067	9.74153	3.82287	9.22168	5.02567			CS-2022-071	prodromal PD	726.037	33873.3	64880.5	1.91511			CS-2022-069	prodromal PD	768.281	197.83	96.4849	228.667		3.94825	0.280688
CS-2021-009	early PD	77.3	853	30404	77150.7	8.67	679.667	41810	67018.7	2.53752	1.60293		CS-2021-002	early PD	816.506	99.016	95.9	763.338	1004.87	236.133	86.3	699.04	9.10054	2.82687	0.934884	0.695653	7.70923	2.96036	8.2462	4.25552			CS-2021-001	early PD	794.75	35147.9	71953.6	1.97151			CS-2022-071	prodromal PD	808.13	156.334	96.4849	239.867		4.62121	0.279917
CS-2021-019	early PD	62.3	1043.53	26645.6	90497	15.2	794.789	39477.1	75956.4	3.39632	1.92406		CS-2021-009	early PD	902	103.05	100	903.25	1070	231	100	781.25	8.27754	2.94228	1.00139	0.73014	8.76516	3.38203	8.75303	4.63203			CS-2021-002	early PD	950.583	25282.8	81895.1	3.11946			CS-2021-001	early PD	1010.04	226.417	105.82	265.539		3.58769	0.26359
CS-2021-021	early PD	74.1	662.467	34162.4	63804.3	14.6	564.544	44142.9	58081	1.86767	1.31575		CS-2021-019	early PD	951.953	95.1653	99.9	950.027	1142.23	216.401	99.9	802.396	10.9655	3.67275	0.997977	0.702482	9.98292	3.7079	10.0032	5.27829			CS-2021-009	early PD	872.667	30215.3	76924.3	2.54549			CS-2021-002	early PD	779.956	224.25	87.2463	191.794		4.33262	0.24655
CS-2021-025	early PD	81.6	795.606	33718.8	73162.2	5.11	631.913	44235.1	63935.3	2.16978	1.44535		CS-2021-021	early PD	852.047	110.935	99.9	856.473	997.771	245.599	100	760.104	5.97169	2.29865	1.00519	0.761802	7.72051	3.09491	7.68061	4.06261			CS-2021-019	early PD	1056.71	26951	89233.7	3.21622			CS-2021-009	early PD	895	225.333	96.5333	228.667		3.96015	0.25507
CS-2021-028	early PD	53.4	870.812	26410.2	78917	23.7	644.996	43593.2	63624.4	2.98813	1.4595		CS-2021-025	early PD	935	117	100	1106	1072	216	100	950	6.80005	2.92552	1.18289	0.886194	9.45299	4.39815	7.99145	4.96296			CS-2021-021	early PD	688.62	33479.6	64615	1.87476			CS-2021-019	early PD	1016.96	219.837	96.6784	230.006		4.88718	0.221779
CS-2021-029	early PD	72.4	902.478	27849.9	79886.6	10.6	749.661	38788.9	72398.6	2.86847	1.86648		CS-2021-028	early PD	884	92.5	99.9	920	1084	234	99.7	755	9.41418	2.7564	1.04072	0.696494	9.94595	3.2265	9.55676	4.63248			CS-2021-025	early PD	763.99	36036.3	68942.4	1.8791			CS-2021-021	early PD	773.04	230.829	96.3883	227.327		3.03313	0.288361
CS-2021-031	early PD	70	843.104	33637.2	76636.8	17.1	692.096	40622.7	68116.4	2.27834	1.6768		CS-2021-029	early PD	875	97.7	99.9	812	1010	168	99.8	717	9.23724	4.46227	0.928	0.709901	8.31116	4.26786	8.95599	6.0119			CS-2021-028	early PD	896.745	28702.2	78852	2.69836			CS-2021-025	early PD	871.823	197.508	96.5817	294.978		3.76545	0.33526
CS-2022-059	early PD	84.3	534.66	33308.3	53181.3	10.7	452.549	46830.6	48736.6	1.59664	1.0407		CS-2021-031	early PD	914	105	99.9	775	1114	306	99.7	703	8.02957	2.26175	0.847921	0.631059	7.38095	2.29739	8.70476	3.64052			CS-2021-029	early PD	950.107	27350.8	82198.6	2.95187			CS-2021-028	early PD	878.954	197.508	96.2914	209.016		4.41975	0.235632
CS-2022-060	early PD	71.2	845.803	30896.3	75488.4	16.6	733.18	41060.7	70478.3	2.44328	1.71644		CS-2021-032	early PD	853.637	89.8003	100	781.811	1042.54	183.576	99.1	868.718			0.915859	0.833268	8.70611	4.7322	9.50595	5.67908			CS-2021-031	early PD	879.825	28772.1	77704.4	2.65263			CS-2021-029	early PD	828.142	185.504	96.4849	207.544		4.98576	0.248329
CS-2022-061	early PD	71.6	824.214	29938.9	74937.8	17.3	714.219	43108.3	69964.9	2.50303	1.623		CS-2022-059	early PD	956.537	87.825	100	946.508	1171.05	203.245	99.9	813.057	6.08778	2.22662	0.989515	0.694296	10.7772	4.00038	10.8914	5.76178			CS-2022-060	early PD	878.27	28941.2	75158.8	2.42565			CS-2021-031	early PD	1001.08	320.814	96.7753	203.128		2.66966	0.201059
CS-2022-062	early PD	80.6	888.983	30376.8	81025.8	13.9	591.601	41261	60612.8	2.66736	1.46901		CS-2022-060	early PD	936.814	119.126	100	851.262	1077.63	251.325	99.8	689.806	7.10008	2.91727	0.908677	0.640113	7.1459	2.74468	7.86407	4.28781			CS-2022-061	early PD	991.73	26783.7	85947.2	2.99727			CS-2021-032	early PD	855.052	153.67	94.5278	213.057		2.86406	0.247765
CS-2021-034	early PD	73.3	840.814	31252	76591.7	12.2	704.747	42318.9	69676	2.45078	1.64645		CS-2022-061	early PD	868.215	95.5742	100	920.712	995.614	209.801	99.9	771.31	8.62381	3.40426	1.06047	0.774708	9.63347	3.67638	9.08419	4.74551			CS-2022-062	early PD	1022.55	24257	90030	3.46669			CS-2022-059	early PD	950.282	226.072	96.3642	282.616		2.69899	0.29572
CS-2022-050	early PD	82.1	865.186	29556	77709.6	10.9	654.587	41301.1	64361.3	2.62923	1.55835		CS-2022-062	early PD	894.797	122.925	100	1015.96	1063.16	307.053	99.9	763.359	7.23194	1.92671	1.13541	0.718011	8.26489	2.48608	7.27924	3.46246			CS-2021-034	early PD	801.087	31094.7	73322.6	2.35248			CS-2022-060	early PD	957.545	233.46	96.5575	186.22		3.83773	0.193376
CS-2022-057	early PD	75.1	915.625	30918.8	84095.2	14.7	691.816	44704.8	69382.1	2.71987	1.552		CS-2021-034	early PD	952.639	109.09	99.9	1013.5	1044.9	212.819	99.6	824.413	7.70756	3.31148	1.06388	0.788987	9.2905	3.87377	8.73263	4.9098			CS-2022-050	early PD	944.247	29336	80526.1	2.73849			CS-2022-061	early PD	856.666	215.729	96.5575	211.962		4.6897	0.246027
CS-2023-082	early PD	65.7	790.375	29889.2	70206.1	23.8	667.517	38915.2	64655.3	2.34888	1.66144		CS-2022-050	early PD	851.361	97.0104	99.8	793.003	1095.1	249.181	99.6	738.087	8.91848	2.62696	0.931453	0.673991	8.17441	2.96206	8.77598	4.3948			CS-2022-057	early PD	962.795	30982.5	86632.4	2.80293			CS-2022-062	early PD	815.507	226.072	96.6542	233.87		4.61419	0.285157
CS-2023-086	early PD	84.3	853	30404	77150.7	10.1	679.667	41810	67018.7	2.53752	1.60293		CS-2022-057	early PD	934.602	102.096	99.3	940.743	1067.98	187.614	99.7	813.622	8.96829	3.68744	1.00657	0.761833	9.21432	4.33668	9.15417	5.69242			CS-2023-082	early PD	782.539	29448.1	67216.3	2.28805			CS-2021-034	early PD	882.374	207.754	96.4848	238.923		3.94417	0.2701
CS-2022-048	early PD	65	837	30891	77207	16.7	650	43064	66360	2.49934	1.54096		CS-2023-082	early PD	869.398	104.004	99.9	865.757	1072.02	274.386	99.9	748.878	7.59945	2.43277	0.995812	0.698566	8.32425	2.72929	8.35926	3.90698			CS-2023-086	early PD	872.667	30215.3	76924.3	2.54549			CS-2022-050	early PD	907.626	242.913	96.5819	218.41		3.97614	0.24004
CS-2022-063	early PD	74.8	892	29944	78348	13.3	692	41531	66198	2.61648	1.59394		CS-2022-048	early PD	937.097	101.009	96.7	1023.45	1087.18	206.21	95.3	857.629	8.44476	3.296	1.09215	0.788857	10.1323	4.15901	9.27733	5.2722			CS-2022-048	early PD	893	31039	81675	2.63137			CS-2022-057	early PD	934.576	203.265	96.2902	233.266		4.74902	0.248916
CS-2022-064	early PD	76.8	830	30377	75897	11.6	697	40835	68498	2.4985	1.67743		CS-2022-063	early PD	905.51	102.03	98.9	827.693	1111.72	219.732	98.3	762.701	8.20349	2.95815	0.914063	0.686055	8.11227	3.47105	8.87496	5.05944			CS-2022-063	early PD	890	29447	76643	2.60274			CS-2023-082	early PD	855.424	247.402	96.7765	224.067		3.17128	0.261224
CS-2022-066	early PD	90.7	1012.38	25917.8	87800	2.37	772.393	38105.4	71658.2	3.38764	1.88053		CS-2022-064	early PD	863.393	106.111	97.9	858.603	1011.1	267.059	97	723.42	8.4063	2.59119	0.994452	0.715478	8.09156	2.70884	8.1367	3.78606			CS-2022-064	early PD	835	30160	72455	2.40235			CS-2023-086	early PD	895	225.333	96.5333	228.667		3.96015	0.25507
CS-2023-074	early PD	71	777.685	32491.6	72177.5	9.67	648.84	43609.7	66434.5	2.22142	1.52339		CS-2022-066	early PD	935.111	100.319	97.1	800.67	1085.68	269.784	97	708.51	8.27358	2.58355	0.856229	0.652593	7.98121	2.62621	9.32134	4.02427			CS-2022-066	early PD	1000.44	28288.8	84960	2.95904			CS-2022-048	early PD	935	188	93.6	255		4.75	0.272727
CS-2022-065	early PD	74.6	768.939	32802.7	71474.5	10.8	617.767	43714.9	62963.3	2.17892	1.44032		CS-2023-074	early PD	916.843	108.511	98.2	1064.84	1075.1	202.018	98	921.063	9.32968	3.82338	1.16142	0.856725	9.81314	4.5593	8.44929	5.32178			CS-2023-074	early PD	765.041	34337.2	69523.9	1.9949			CS-2022-063	early PD	877	225	98.9	233		3.95556	0.265678
CS-2022-072	early PD	81.1	872.317	28882.1	78664	10.4	697.963	41759.3	68166.2	2.72362	1.63236		CS-2022-065	early PD	854.046	100.319	98.4	844.244	1049.22	221.197	98.1	714.178	7.7521	2.93331	0.988523	0.680675	8.41556	3.22869	8.51327	4.74336			CS-2022-065	early PD	852.52	28020	76289	2.68253			CS-2022-064	early PD	873	263	97.1	198		3.1749	0.226804
CS-2022-039	early PD	54	833.683	31925.9	75637.3	30.7	661.371	41860.7	65871.1	2.36915	1.57358		CS-2022-072	early PD	920.548	88.0487	98.8	909.332	1108.18	236.04	99.8	807.343	8.73311	2.61721	0.987817	0.72853	10.3276	3.42036	10.455	4.69489			CS-2022-072	early PD	881.81	30359	77395.9	2.54899			CS-2022-066	early PD	878.233	189.572	96.4026	223.949		5.22922	0.254359
CS-2021-003	moderate PD	76.6	819.513	31224.5	78880.8	10.9	609.974	42106.7	64771.8	2.52625	1.53828		CS-2022-039	early PD	883.452	118.051	99.4	897.168	1031.82	225.96	99.8	755.157	7.3893	3.08888	1.01552	0.73187	7.59981	3.34199	7.48363	4.56638			CS-2022-039	early PD	863.523	30071.6	76452.8	2.54199			CS-2023-074	early PD	891.311	212.487	96.7949	250.59		3.56757	0.280441
CS-2021-007	moderate PD	82.7	848.738	25908.5	78688.1	7.41	613.81	42312.9	63215.2	3.03716	1.49399		CS-2023-086	early PD	902	103.05	99.9	903.25	1070	231	99.8	781.25	8.09008	2.86308	1.00139	0.73014	8.76516	3.38203	8.75303	4.63203			CS-2021-003	moderate PD	680.872	33562.2	65908.5	1.8912			CS-2022-065	early PD	915.455	273.941	96.4026	211.461		3.08366	0.23041
CS-2021-010	moderate PD	74.8	701.296	30850	65691.9	7.02	580.7	43794.5	59654.1	2.1294	1.36214		CS-2021-003	moderate PD	885.431	107.084	96.5	1028.33	1042.09	255.526	82.5	834.505	7.65299	2.38713	1.16139	0.800802	9.60303	3.26583	8.26857	4.0782			CS-2021-007	moderate PD	791.154	26342.1	72837.3	2.66287			CS-2022-072	early PD	1078.3	263.452	96.4849	212.8		3.33061	0.186111
CS-2021-011	moderate PD	71.5	718.596	37382.5	69305.1	13.6	624.362	45762.3	65094.5	1.85395	1.42245		CS-2021-007	moderate PD	763.486	99.7495	96.3	957.138	1027.77	276.059	88.9	923.436	8.5087	2.22347	1.25364	0.898483	9.59542	3.34507	7.65403	3.72301			CS-2021-010	moderate PD	506.392	39076.7	52938.5	1.35453			CS-2022-039	early PD	711.696	187.215	96.5818	244.533		4.5897	0.324029
CS-2021-012	moderate PD	85.4	884.938	27999.1	81804.5	3.31	746.615	40703.2	75313	2.92168	1.8503		CS-2021-010	moderate PD	957.876	104.63	100	1435.73	1111.91	231.963	100	1230.05	6.70265	2.50342	1.49886	1.10626	13.722	5.30281	9.15491	4.79347			CS-2021-011	moderate PD	674.78	41025.8	66156.8	1.61232			CS-2021-003	moderate PD	926.848	224.25	80.9677	206.372		3.10331	0.223245
CS-2021-006	moderate PD	74.4	1049.95	28824.9	92438.6	12	781.544	46665.9	76050.4	3.2069	1.62968		CS-2021-011	moderate PD	856.767	110.827	100	1099.25	1030.89	213.675	100	967.42	6.48392	2.92202	1.28303	0.938434	9.91861	4.52753	7.73064	4.82456			CS-2021-012	moderate PD	913.227	34355.3	87965.2	2.56007			CS-2021-007	moderate PD	721.46	146.25	82.1449	205.228		5.52914	0.28521
CS-2021-013	moderate PD	77.6	743.37	31088.8	71208.3	11.6	592.218	45671.7	60979.9	2.29048	1.33518		CS-2021-012	moderate PD	814.195	90.5333	100	805.248	1064.41	219.45	100	733.045	9.77472	3.40221	0.989012	0.688685	8.8945	3.34037	8.99332	4.85036			CS-2021-006	moderate PD	1057.03	31791.2	91024.1	2.86276			CS-2021-010	moderate PD	1044.56	328.611	96.5333	424.353		1.57577	0.405576
CS-2021-014	moderate PD	77.9	796.133	26710	74227.1	7.05	597.752	37156.6	60830.9	2.779	1.63715		CS-2021-006	moderate PD	840.802	96.7309	100	841.182	1137.05	272.387	100	684.84	10.8543	2.86924	1.00045	0.602296	8.69611	2.51421	8.69218	4.17438			CS-2021-013	moderate PD	747.515	29817.7	68346.2	2.22655			CS-2021-011	moderate PD	816.658	268.522	96.5333	325.96		2.56963	0.398477
CS-2021-017	moderate PD	68	803.168	30716.1	74591.1	19.6	553.474	51585.4	56961.3	2.4284	1.10421		CS-2021-013	moderate PD	852.047	86.2521	100	940.004	1133.83	297.123	99.9	832.114	8.61858	1.99318	1.10323	0.733896	10.8983	2.80057	9.87856	3.81603			CS-2021-014	moderate PD	857.377	26438.6	75733.1	2.78253			CS-2021-012	moderate PD	814.284	244.111	96.5333	246.256		3.82543	0.30192
CS-2021-018	moderate PD	62.2	919.247	25579.6	81853.4	14.8	620.998	42978.2	62636	3.19995	1.45739		CS-2021-014	moderate PD	865.043	81.0413	99.9	735.074	1077.56	206.097	99.9	698.381	9.8238	2.90035	0.849754	0.648114	9.07036	3.38861	10.6741	5.22842			CS-2021-017	moderate PD	960.443	32680.3	82303.4	2.44638			CS-2021-006	moderate PD	781.048	277.911	96.5333	261.098		3.8893	0.333738
CS-2021-020	moderate PD	68.2	979.045	26138.7	86806	11.8	774.864	37975.5	76328.9	3.32098	2.00995		CS-2021-017	moderate PD	872.353	89.8174	99.9	835.311	1232.1	312.58	100	738.387	8.94224	1.77067	0.957538	0.599293	9.30011	2.36223	9.71252	3.9417			CS-2021-018	moderate PD	940.056	29817.7	80904.9	2.63569			CS-2021-013	moderate PD	883.367	212.967	96.485	237.037		3.56869	0.263124
CS-2021-026	moderate PD	79.2	683.456	33801.1	64293.8	10.9	558.648	42441.5	57726	1.90212	1.36013		CS-2021-018	moderate PD	880.475	93.3826	99.9	815.264	1197.66	370.974	99.9	750.96	9.84387	1.67397	0.925936	0.627022	8.73036	2.02429	9.42869	3.22842			CS-2021-020	moderate PD	1037.46	23848.4	87715.5	3.5728			CS-2021-014	moderate PD	990.692	203.35	96.195	211.257		4.28678	0.209102
CS-2021-027	moderate PD	71.9	860.257	28052.6	75891.9	14.4	667.238	38695	64403.8	2.70534	1.6644		CS-2021-020	moderate PD	913.778	105.724	99.9	782.965	1100.24	224.989	100	642.374	9.26039	3.44401	0.856844	0.583851	7.40575	2.85514	8.64305	4.89018			CS-2021-026	moderate PD	629.934	33588.7	58846.7	1.7208			CS-2021-017	moderate PD	881.115	159.382	95.8082	194.852		6.12681	0.216849
CS-2021-030	moderate PD	73.8	799.564	27317.1	73162.2	14.3	620.139	42856.7	62397.9	2.67826	1.45596		CS-2021-026	moderate PD	935	97.7	100	950	1018	208	99.8	750	6.99545	2.68581	1.01604	0.736739	9.72364	3.60577	9.57011	4.89423			CS-2021-027	moderate PD	869.413	27883.5	75091.8	2.64513			CS-2021-018	moderate PD	944.159	256.935	96.5817	204.226		3.71991	0.212106
CS-2022-043	moderate PD	82.9	510.53	37428.7	52159.9	11.1	434.852	47405.4	47918.2	1.39358	1.01082		CS-2021-027	moderate PD	884	95.1	99.9	1016	1042	220	99.7	871	9.04581	3.0329	1.14932	0.835893	10.6835	3.95909	9.29548	4.73636			CS-2021-030	moderate PD	817.352	29403.9	72922.8	2.4359			CS-2021-020	moderate PD	828.579	171.748	96.5817	190.165		6.14161	0.225052
CS-2021-035	moderate PD	84	891.994	28708.6	79612.6	9.58	767.446	41807.2	75079.2	2.77313	1.79584		CS-2021-030	moderate PD	826	93.8	99.9	752	980	236	99.6	684	8.52413	2.62771	0.910412	0.697959	8.01706	2.89831	8.80597	4.15254			CS-2022-043	moderate PD	490.262	35405.4	50972.5	1.34472			CS-2021-026	moderate PD	895	208.42	96.7753	240.221		2.94218	0.265956
CS-2021-036	moderate PD	70.3	996.791	30875.3	87924.4	18	754.907	42113.5	72240	2.84772	1.71536		CS-2022-043	moderate PD	826.626	91.7756	100	827.45	907.018	116.921	99.9	733.54	5.56281	3.71921	1.001	0.808739	9.01601	6.27383	9.00704	7.75756			CS-2021-035	moderate PD	1038.67	28703.1	90402.6	3.14216			CS-2021-027	moderate PD	997.515	261.889	96.7753	276.431		3.23163	0.274593
CS-2022-038	moderate PD	79.4	826.191	30281.5	76038.2	11.8	664.619	47110.9	66723.2	2.51105	1.4163		CS-2021-035	moderate PD	890.132	97.0104	99.9	994.155	1023.28	193.569	99.8	958.218	9.19483	3.96471	1.11686	0.936421	10.2479	4.95026	9.17563	5.28635			CS-2021-036	moderate PD	953.385	29549.9	83890.9	2.83226			CS-2021-030	moderate PD	842.405	231.335	96.0978	210.488		3.43938	0.247587
CS-2022-051	moderate PD	81.7	1284.37	27417.2	103463	7.67	993.166	42011.2	89787.5	3.77365	2.13723		CS-2021-036	moderate PD	904.374	106.636	99.8	874.238	1132.94	211.75	99.7	694.924	9.34761	3.56508	0.966677	0.613381	8.19834	3.28181	8.48094	5.35037			CS-2022-038	moderate PD	904.649	36152.7	82489.3	2.27631			CS-2022-043	moderate PD	865.14	196.52	96.1709	184.576		2.54496	0.212142
CS-2022-052	moderate PD	65.9	921.24	28639.4	81759.7	18.7	852.718	39053.7	81899.2	2.85479	2.09709		CS-2022-038	moderate PD	909.912	92.1033	100	804.608	1130.62	235.278	99.5	729.454	8.97027	2.82483	0.88427	0.645178	8.73593	3.1004	9.87926	4.80549			CS-2022-051	moderate PD	1111.77	30496.5	93965.1	3.07391			CS-2021-035	moderate PD	800.846	163.007	96.3876	282.364		6.51775	0.351705
CS-2022-054	moderate PD	50.6	830.685	34987.4	79309.2	39.9	676.093	47979.9	68710.1	2.26679	1.43206		CS-2022-051	moderate PD	861.647	99.2753	99.9	793.003	997.791	201.056	99.7	789.883	12.9375	4.93976	0.920334	0.791631	7.98792	3.92868	8.67938	4.96276			CS-2022-052	moderate PD	1105.68	26756.5	94877.1	3.53759			CS-2021-036	moderate PD	877.324	196.567	96.7762	206.343		4.96115	0.234611
CS-2022-056	moderate PD	78.7	813.409	30473.4	74253.1	12.4	623.206	43206.2	63101.5	2.43665	1.46047		CS-2022-052	moderate PD	913.077	109.09	99.9	653.744	1068.84	179.667	99.7	638.812	8.4448	4.74611	0.715979	0.597668	5.99273	3.55554	8.36998	5.94903			CS-2022-054	moderate PD	1077.24	32995.2	94607.7	2.87425			CS-2022-038	moderate PD	911.233	182.184	96.4848	252.197		5.07919	0.276076
CS-2023-083	moderate PD	86.2	1281.3	29034.1	103787	7.67	917.657	41656.8	86840.6	3.57468	2.08467		CS-2022-054	moderate PD	1001.88	108.775	99.3	1492.92	1249.85	432.685	100	1178.35	7.63673	1.56255	1.49012	0.942794	13.7248	2.72334	9.21055	2.88859			CS-2022-056	moderate PD	828.318	34467.1	73200.3	2.12891			CS-2022-051	moderate PD	858.565	201.362	97.0677	230.477		5.64762	0.267776
CS-2022-041	moderate PD	77.7	895	34914	82680	12.6	681	43588	69678	2.3681	1.59856		CS-2022-056	moderate PD	917.007	94.4625	98.9	1024.82	1218.53	344.741	99.7	891.316	8.61092	1.80775	1.11757	0.73147	10.849	2.58546	9.70763	3.53461			CS-2023-083	moderate PD	1298.99	28884.9	102824	3.56837			CS-2022-052	moderate PD	852.072	186.979	96.6791	208.756		6.04873	0.244389
CS-2022-042	moderate PD	61.4	715	32800	67174	28.7	500	45199	48725	2.04799	1.07801		CS-2023-083	moderate PD	936.672	112.592	99.6	856.667	1083.14	229.827	99.8	744.561	11.3801	3.99281	0.914586	0.687413	7.60862	3.23965	8.3192	4.71282			CS-2023-040	moderate PD	616.582	36378.2	48645.1	1.337			CS-2022-054	moderate PD	1000.38	271.794	96.3874	328.544		3.9738	0.327526
CS-2022-045	moderate PD	80.3	760	34580	71926	12	634	41631	63048	2.07999	1.51445		CS-2022-041	moderate PD	1034.2	115.294	97.9	865.471	1187.8	270.439	96.9	697.233	7.76279	2.51813	0.836851	0.586996	7.50668	2.57815	8.97014	4.39211			CS-2022-041	moderate PD	1010	29730	86404	2.90629			CS-2022-056	moderate PD	1223.53	394.914	97.1655	264.149		2.10294	0.215303
CS-2022-055	moderate PD	59.9	760	31565	67668	25.6	617	44656	60490	2.14377	1.35458		CS-2022-042	moderate PD	941.777	107.131	98.1	896.381	1236.88	488.48	97.8	625.218	6.67406	1.02358	0.951798	0.50548	8.36714	1.27992	8.79088	2.5321			CS-2022-042	moderate PD	895	26956	41431	1.53699			CS-2023-083	moderate PD	919.318	247.402	96.971	216.182		5.26421	0.234514
CS-2021-024	moderate PD	85.1	946.874	28951.3	83435	5.01	753.529	43717.7	73720.5	2.88191	1.68629		CS-2022-045	moderate PD	958.156	102.03	96.9	1020.02	1126.44	258.607	95.9	723.42	7.44881	2.45159	1.06457	0.642215	9.99728	2.79737	9.39095	4.35581			CS-2022-045	moderate PD	828	29944	68165	2.27642			CS-2022-040	moderate PD	NaN	NaN	96.5333	257.947		NaN	0.178172
UF-PF-2021-063-1N	moderate PD	69.4	696.769	40192.4	64033.8	15.1	534.653	53567.9	54980.3	1.59318	1.02637		CS-2022-055	moderate PD	955.816	118.354	98.5	786.48	1362.04	449.605	98.6	720.147	6.42139	1.37232	0.822836	0.528726	6.64512	1.60173	8.07588	3.02942			CS-2022-055	moderate PD	996	22079	77966	3.53123			CS-2022-041	moderate PD	812	195	95.5	216		5.17949	0.26601
													CS-2021-024	moderate PD	815.119	81.8032	99.6	906.291	923.795	100.8	99.8	853.389	11.575	7.47548	1.11185	0.923787	11.0789	8.46616	9.96439	9.16463			CS-2021-024	moderate PD	895.355	34444.4	78158.4	2.26879			CS-2022-042	moderate PD	803	190	94.1	261		4.71053	0.325031
													UF-PF-2021-063-1N	moderate PD	875.643	91.2326	99.3	976.24	991.775	152.04	99.8	862.598	7.63728	3.51653	1.11488	0.869752	10.7006	5.6735	9.59791	6.52312			UF-PF-2021-063-1N	moderate PD	681.337	41319.4	59850.2	1.44827			CS-2022-045	moderate PD	810	188	95.8	240		4.40426	0.296296
													CS-2022-040	moderate PD	1019.88	111.405	99.8	1044.25	1296.51	419.071	99.9	710.605	NaN	NaN	1.02389	0.548092	9.37338	1.69567	9.1547	3.09376			UF-PF-2021-025-3G	moderate PD	645.743	30868.6	65045.3	2.10221			CS-2022-055	moderate PD	826	216	98.7	222		4.61111	0.268765
																																									CS-2021-024	moderate PD	697.351	129.313	96.6786	278.133		6.88973	0.376134
																																									UF-PF-2021-063-1N	moderate PD	758.718	128.348	96.5818	306.133		5.28229	0.380514
CD3/CD28 Bead treated T cell data below																																									UF-PF-2021-025-3G	moderate PD	704.168	137.597	84.6306	123.082		4.80038	0.174356
Normalized data sorted into groups below		%CD4+	MFI BMV109 (CD4+)	MFI MTG (CD4+)	MFI MTR (CD4+)	%CD8+	MFI BMV109 (CD8+)	MFI MTG (CD8+)	MFI MTR (CD8+)	MTR/MTG ratio (CD4+)	MTR/MTG ratio (CD8+)		Normalized data sorted into groups below		MFI LRRK2 (CD4+)	MFI LTR (CD4+)	%pRab10+ (CD4+)	MFI pRab10 (pRab10+, CD4+)	MFI LRRK2 (CD8+)	MFI LTR (CD8+)	%pRab10+ (CD8+)	MFI pRab10 (pRab10+, CD8+)	BMV109/LTR (CD4+)	BMV109/LTR (CD8+)	pRab10/LRRK2 (CD4+)	pRab10/LRRK2 (CD8+)	pRab10/LTR (CD4+)	pRab10/LTR (CD8+)	LRRK2/LTR (CD4+)	LRRK2/LTR (CD8+)
CS-2021-004	control	65.8	2020.8	13281.8	136485	8.26	1338.22	26580.6	100283	10.2761	3.7728		CS-2021-008	control	1087.84	104.185	100	1111.92	1244.67	208.929	100	913.441	11.9542	4.34664	1.02214	0.73388	10.6725	4.37203	10.4413	5.95741
CS-2021-005	control	75.8	2140.08	11844.4	146550	4.31	1494.91	27562.8	104538	12.3729	3.79272		CS-2021-004	control	976.649	80.1043	100	970.283	1038.17	171.429	100	979.507	25.2271	7.80631	0.993482	0.943493	12.1127	5.71379	12.1922	6.056
CS-2021-015	control	84	2218.52	10060.8	142473	1.96	1238.23	22603.4	85221.7	14.1612	3.7703		CS-2021-005	control	937.583	73.7409	100	881.594	1140.01	208.929	100	889.025	29.0216	7.15513	0.940284	0.779841	11.9553	4.25516	12.7146	5.45645
UF-PF-2020-025-3N	control	82.7	1845.77	11953.2	123462	6.18	1265.02	22053.4	88534.3	10.3287	4.01455		CS-2021-015	control	1098.01	81.3668	100	1339.23	1497.6	226.744	99.9	1173.32	27.2657	5.46091	1.21968	0.783466	16.4591	5.17462	13.4946	6.60478
UF-PF-2021-038-3N	control	78.9	1983.76	12153.1	132247	7.79	1347.88	24640.6	92068.2	10.8818	3.73644		UF-PF-2020-025-3N	control	900.469	70.9295	100	962.085	1193.94	158.73	99.6	1059.51	26.0226	7.9696	1.06843	0.887409	13.564	6.67494	12.6953	7.52182
CS-2022-049	control	84.8	1910	15384	126704	3.68	1353	31414	92766	8.23609	2.95301		UF-PF-2021-038-3N	control	903.771	70.9295	100	1105.77	1112.84	149.802	99.5	1213.29	27.9681	8.99774	1.22351	1.09026	15.5898	8.09929	12.7418	7.42876
UF-PF-2022-101-3N	control	77.5	1990.19	16310.1	136773	3.61	1173.32	33776.6	96565.7	8.38578	2.85895		CS-2022-049	control	1133.63	110.596	97.9	1088.4	1362.2	294.298	96.1	979.581	17.27	4.59737	0.960102	0.719119	9.8412	3.32853	10.2502	4.62862
CS-2023-075	control	82.9	1941.2	15354.1	131176	3.07	1395.15	34430.5	97993.7	8.54339	2.84613		UF-PF-2022-101-3N	control	1018.37	118.768	98.1	732.202	1246.15	220.881	97.1	704.955	16.7569	5.31201	0.718997	0.565707	6.16496	3.19156	8.57439	5.64172
UF-PF-2020-002-3N	control	97.9	1153.07	22508.1	91954.9	3.7	856.797	37632.1	66361.1	4.08542	1.76342		CS-2023-075	control	959.368	89.4674	97.8	1053.34	1181.3	185.355	97.4	1028.59	21.6973	7.52689	1.09796	0.870731	11.7735	5.54932	10.7231	6.37317
UF-PF-2020-009-3N	control	94.4	1845.36	12541	131227	1.86	1088.66	29071.8	89232.8	10.4639	3.0694		UF-PF-2020-002-3N	control	1103.29	129.318	98	1483.93	1622.24	526.531	93.7	1164.28	8.91653	1.62725	1.34501	0.717699	11.4751	2.21122	8.53161	3.08099
UF-PF-2020-014-3N	control	96.7	1849.85	12958.6	124017	1.6	1258.02	27708.4	88578.4	9.57029	3.19681		UF-PF-2020-009-3N	control	1152.66	107.87	98.8	1171.53	1498.31	296.939	98.1	1330.6	17.1072	3.66627	1.01637	0.88807	10.8605	4.48107	10.6856	5.04585
UF-PF-2020-029-3N	control	95	1956.62	11693.1	127101	4.65	1246.25	25478.8	86858.2	10.8697	3.40904		UF-PF-2020-014-3N	control	1071.09	101.562	99.2	1155.91	1338.65	205.102	98	1140.93	18.214	6.13365	1.07918	0.8523	11.3813	5.56276	10.5462	6.52676
UF-PF-2021-032-3N	control	98	2106.09	13110.9	136490	5.39	1476.3	27246.9	98918.1	10.4104	3.63044		UF-PF-2020-029-3N	control	1049.63	98.4079	98.6	1135.6	1293.99	223.469	97.5	1021.3	19.8828	5.57683	1.08191	0.789259	11.5397	4.57018	10.6661	5.79047
UF-PF-2021-034-3N	control	97.1	2194.88	12251.2	128989	3.87	1359.46	30504.6	85381	10.5287	2.79896		UF-PF-2021-032-3N	control	1105.44	107.239	99.2	1227.76	1496.07	267.857	98	1019.84	19.6392	5.51152	1.11066	0.681675	11.4488	3.80739	10.3081	5.58535
UF-PF-2021-056-3N	control	90.3	1347.21	14249.6	102284	2.64	1152.95	26473.3	82489.6	7.17798	3.11595		UF-PF-2021-034-3N	control	1045.34	85.7915	98.4	1057.5	1270.55	200.51	98.2	971.69	25.5838	6.78002	1.01164	0.764781	12.3264	4.84609	12.1846	6.33657
UF-PF-2021-060-3N	control	86.6	1305.62	13602	104557	3.08	1233.8	21787.8	87469.4	7.68691	4.01462		UF-PF-2021-056-3N	control	1248.58	85.84	97.5	1194.19	1665.29	223.854	96.1	1182.74	15.6944	5.15045	0.956439	0.710227	13.9118	5.28351	14.5454	7.43919
UF-PF-2021-042-3N	control	87.7	2023.96	10439.7	132567	3.6	1302.93	24012.3	93437.7	12.6983	3.89124		UF-PF-2021-060-3N	control	1169.51	89.54	97.5	1304.76	1407.33	188.34	96.8	1172.8	14.5814	6.55091	1.11564	0.833347	14.5718	6.22702	13.0614	7.4723
UF-PF-2022-085-3N	control	94.4	1787.03	14415.9	128726	0.73	1324.02	33633.7	83707.8	8.92948	2.48881		UF-PF-2021-042-3N	control	930.837	77.7	98.6	1100.2	1140.22	17.6426	98	1172.8	26.0484	73.8514	1.18195	1.02858	14.1596	66.4755	11.9799	64.6287
UF-PF-2023-126-3N	control	90.2	1866.43	12778.1	130953	2.92	1287.7	21379.2	95751.5	10.2482	4.47872		UF-PF-2022-085-3N	control	1088.96	99.9	98	812.71	1610.34	513.238	95.7	685.789	17.8882	2.57974	0.746317	0.425865	8.13524	1.3362	10.9005	3.13762
UF-PF-2023-118-3N	control	83.5	1978.59	15976	137195	5.85	1285.35	32210.3	97405.6	8.58758	3.02405		UF-PF-2023-126-3N	control	1091.94	96.2	98.7	1033.86	1302.01	173.676	98.3	909.415	19.4016	7.41436	0.946803	0.698469	10.7469	5.23627	11.3508	7.49679
CS-2022-058	prodromal PD	79.3	1760.9	12858.1	115581	5.27	1235.07	24778.9	82757.5	8.98895	3.33983		UF-PF-2023-118-3N	control	1074.04	112.48	98.7	1039.38	1349.33	336.813	98.2	934.263	17.5906	3.81623	0.96773	0.69239	9.24061	2.77384	9.54875	4.00618
CS-2023-073	prodromal PD	77.2	1834.73	14172.5	121692	5.42	1215.87	32423.2	83366.4	8.58649	2.5712		CS-2022-058	prodromal PD	1114.51	91.033	99.1	1339.88	1382.66	244.325	98.8	1040.6	19.3435	5.05503	1.20222	0.75261	14.7187	4.25908	12.2429	5.65908
CS-2023-079	prodromal PD	91.4	1980.81	12858.1	135574	1.4	1324.66	32740.1	91037.7	10.5438	2.78061		CS-2023-073	prodromal PD	1082.11	107.405	99.3	1389.9	1322.22	354.755	98.9	916.492	17.0823	3.42736	1.28444	0.693147	12.9407	2.58345	10.075	3.72713
CS-2023-084	prodromal PD	80	2022.63	15875	132532	6.43	1292.14	28997.3	95749	8.34843	3.302		CS-2023-079	prodromal PD	1096.36	102.993	98.4	1366.21	1293.85	231.902	99.5	1062.08	19.2326	5.71217	1.24613	0.820868	13.2651	4.57987	10.6451	5.5793
CS-2023-085	prodromal PD	85.3	2198.92	12043.3	141971	1.97	1477.14	26081.8	106389	11.7884	4.07904		CS-2022-068	prodromal PD	1108.15	91.3165	97.1	1673.15	1496.65	239.416	97.1	1557.31	22.1496	5.39704	1.50986	1.04053	18.3225	6.5046	12.1352	6.25124
CS-2023-080	prodromal PD	58.4	1802.26	14889.8	119843	13.2	1262.02	27766.2	92297.1	8.04868	3.32408		CS-2022-067	prodromal PD	1053	102.269	96.9	1123.99	1384.75	352.174	96.1	823.515	21.5014	4.19435	1.06743	0.594703	10.9906	2.33838	10.2964	3.93201
CS-2023-081	prodromal PD	69.8	2093.46	12802	129317	10.7	1405.43	24327.5	97883.1	10.1014	4.02356		CS-2023-076	prodromal PD	1145.34	116.919	97.7	1136.84	1420.35	239.416	97.5	977.323	15.4146	5.27125	0.992578	0.688084	9.7233	4.08211	9.796	5.93257
CS-2023-087	prodromal PD	75.7	1852.63	17669.1	125871	11.8	1200.36	33278.2	92297.1	7.12381	2.7735		CS-2023-077	prodromal PD	938.71	71.249	98.8	1062.41	1081.89	146.011	99.4	1009.2	29.3823	9.62556	1.13178	0.932812	14.9113	6.91183	13.1751	7.40967
CS-2022-068	prodromal PD	74.5	2221.87	15177.4	146884	4.56	1387.36	31509.6	101164	9.67781	3.21059		CS-2023-078	prodromal PD	1010.83	74.7144	99.2	1297.9	1248.01	149.601	99.5	1270.2	24.7962	8.02371	1.28399	1.01778	17.3714	8.49058	13.5293	8.34224
CS-2022-067	prodromal PD	72.3	2074.9	18244.7	140523	4.45	1223.91	35098.2	93085	7.70213	2.65213		CS-2022-069	prodromal PD	973.643	65.8429	99	1456.71	1203.28	155.585	99.3	1461.6	33.745	8.91706	1.49614	1.21468	22.124	9.39422	14.7874	7.73393
CS-2023-076	prodromal PD	82.7	1737.08	20909	120666	1.68	1136.35	33938.7	88208.3	5.77099	2.59904		CS-2022-071	prodromal PD	910.537	71.249	99.2	1566.24	1134.07	143.617	99.5	1635.6	29.1218	8.52207	1.72013	1.44224	21.9826	11.3886	12.7796	7.89647
CS-2023-077	prodromal PD	91.7	1792.84	10825.5	121618	1.03	1220.26	20097.7	85030.2	11.2344	4.23085		CS-2023-080	prodromal PD	968.841	94.578	99.8	1039.34	1204.97	195.181	99.7	840.686	18.3666	5.82205	1.07277	0.697683	10.9893	4.30722	10.2438	6.17361
CS-2023-078	prodromal PD	78.8	2110.41	10383.2	136179	2.73	1357.7	21590.6	86286.9	13.1153	3.9965		CS-2023-081	prodromal PD	870.749	99.3193	99.9	836.759	999.278	142.319	99.6	668.727	18.0512	8.57412	0.960964	0.66921	8.42493	4.69878	8.76717	7.02138
CS-2022-069	prodromal PD	87.8	2137.81	10029.1	141647	1.26	1410.89	24750.9	94696.8	14.1236	3.826		CS-2023-084	prodromal PD	1112.2	121.903	99.8	1378.45	1461.72	285.994	99.8	970.61	17.3122	4.74729	1.23938	0.66402	11.3077	3.39381	9.12367	5.11101
CS-2022-071	prodromal PD	89.7	1861.83	10005.8	132545	1.3	1228.02	20436	85030.2	13.2468	4.1608		CS-2023-085	prodromal PD	909.986	89.7118	99.7	1021.73	1098.48	187.048	99.6	836.865	23.8297	7.54295	1.12279	0.761841	11.389	4.47406	10.1434	5.87269
CS-2021-001	early PD	76.5	1817.99	15414.2	121324	6.16	1226.02	26448.3	88929.6	7.87094	3.36239		CS-2023-087	prodromal PD	1036.75	115.415	99.8	1114.21	1470.47	321.235	99.6	779.545	16.1316	3.82281	1.07471	0.530133	9.65394	2.42671	8.9828	4.57756
CS-2021-002	early PD	74.2	2044.68	12855.8	139222	2.88	1335.32	30165	94313.8	10.8295	3.12659		CS-2021-001	early PD	1036.75	101.151	91.9	1315.86	1295.04	233.333	86.5	1110.18	17.9729	5.25435	1.26922	0.857253	13.0088	4.7579	10.2495	5.55018
CS-2021-009	early PD	75.8	1931.33	14135	130273	4.83	1280.67	28306.7	91621.7	9.21634	3.23675		CS-2021-002	early PD	1036.75	91.2485	96.8	1000.64	1307.46	216.667	84.3	1006.82	22.4078	6.163	0.965169	0.77006	10.9661	4.64687	11.3618	6.03443
CS-2021-019	early PD	66.4	2470.33	9507.48	160717	5.51	1573.17	24011.7	100886	16.9043	4.20153		CS-2021-009	early PD	1036.75	96.2	100	1158.25	1301.25	225	100	1058.5	20.0762	5.69185	1.11719	0.813449	12.04	4.70444	10.777	5.78333
CS-2021-021	early PD	75.8	1392.34	18762.5	99829.1	10.7	988.159	32601.7	82357.6	5.32067	2.52618		CS-2021-019	early PD	1041.82	85.1111	100	1261.67	1338.24	193.605	99.9	1181.7	29.0248	8.1257	1.21102	0.883026	14.8237	6.10369	12.2407	6.91224
CS-2021-025	early PD	79	2166.84	14065.5	138611	1.38	1299.51	24119.3	88312.8	9.85469	3.66149		CS-2021-021	early PD	1031.68	107.289	100	1054.83	1264.26	256.395	99.9	935.297	12.9775	3.85405	1.02245	0.739799	9.83172	3.64787	9.61588	4.93089
CS-2021-028	early PD	59.3	2118.32	10405.8	143815	4.24	1308.7	29072.7	91605.4	13.8206	3.15091		CS-2021-025	early PD	1256	118	99.9	1475	1509	237	99.7	1266	18.3631	5.48315	1.17436	0.838966	12.5	5.34177	10.6441	6.36709
CS-2021-029	early PD	71.3	1964.38	11012.4	131000	4.44	1374.87	25812.4	99539.3	11.8956	3.85626		CS-2021-028	early PD	970	79.6	99.9	1172	1249	195	99.5	978	26.612	6.71127	1.20825	0.783026	14.7236	5.01538	12.1859	6.40513
CS-2021-031	early PD	60.8	1475.79	21056.3	107667	5.68	1139.6	34222.3	87029.2	5.11327	2.54305		CS-2021-029	early PD	905	82.2	100	1016	1089	185	99.5	1034	23.8976	7.43171	1.12265	0.949495	12.3601	5.58919	11.0097	5.88649
CS-2022-059	early PD	83.1	1166.22	17972	80256.1	6.48	900.426	27875.7	67033.5	4.46563	2.40473		CS-2021-031	early PD	1016	105	99.8	970	1358	283	99.5	956	14.0552	4.02684	0.954724	0.703976	9.2381	3.37809	9.67619	4.79859
CS-2022-060	early PD	74.8	1921.44	15197.5	127465	7.93	1314.73	26946.8	92520.2	8.3872	3.43344		CS-2021-032	early PD	837.172	108.39	100	824.644	1097.8	276.786	98.7	1017.27	NaN	NaN	0.985036	0.926641	7.60812	3.67529	7.7237	3.96625
CS-2022-061	early PD	73.9	1903.64	13717.2	127152	6.51	1294.02	30565.9	91395.6	9.26957	2.99012		CS-2022-059	early PD	1204.84	100.56	100	1394.71	1579.03	251.984	99.5	1164.28	11.5972	3.57334	1.15759	0.73734	13.8694	4.62046	11.9813	6.26639
CS-2022-062	early PD	72.2	1968.92	13490.3	136202	8.41	1233.25	27407.3	90949.1	10.0963	3.31843		CS-2022-060	early PD	987.433	90.7344	100	1065.17	1207.9	193.452	99.7	1047.69	21.1765	6.79615	1.07872	0.867358	11.7394	5.41573	10.8827	6.24394
CS-2021-034	early PD	63.9	2057.06	13709.6	133764	5.98	1319.91	25947.5	93848.5	9.7569	3.61686		CS-2022-061	early PD	1062.84	82.751	100	1023	1337.34	185.516	99.6	998.681	23.0044	6.97523	0.962512	0.746765	12.3623	5.38326	12.8438	7.20877
CS-2022-050	early PD	80.8	1805.61	14560.4	126782	3	1241.43	30665.9	89394.9	8.70737	2.91513		CS-2022-062	early PD	1091.46	98.5643	100	1483.73	1284.17	217.262	99.5	1064.58	19.976	5.67634	1.3594	0.829005	15.0535	4.9	11.0736	5.9107
CS-2022-057	early PD	77.5	1999.66	13011.4	134909	7.33	1307.06	28649.4	93750.8	10.3685	3.27234		CS-2021-034	early PD	1164.03	100.096	99.7	1374.59	1341.78	229.918	99.7	1143.34	20.5509	5.74077	1.1809	0.852107	13.7328	4.97282	11.6291	5.83591
CS-2023-082	early PD	77.2	1863	15258.6	125637	5.95	1254.27	27963.9	89492.6	8.23384	3.20029		CS-2022-050	early PD	909.473	92.304	99.8	941.906	1260.72	220.082	99.6	973.658	19.5615	5.64074	1.03566	0.772304	10.2044	4.42407	9.85301	5.7284
CS-2023-086	early PD	88.8	1931.33	14135	130273	3.18	1280.67	28306.7	91621.7	9.21634	3.23675		CS-2022-057	early PD	1063.96	92.4263	98.9	1195.1	1296.32	208.436	99.6	1121.75	21.6352	6.27083	1.12325	0.865335	12.9303	5.38175	11.5115	6.21927
CS-2022-048	early PD	67.5	1899	13204	129540	6.12	1225	29306	87255	9.81066	2.97738		CS-2023-082	early PD	1009.54	99.9737	99.2	1121.4	1306.18	241.564	99.2	995.253	18.6349	5.19228	1.1108	0.761955	11.2169	4.12003	10.098	5.40719
CS-2022-063	early PD	81.9	1735	15277	121817	4.73	1172	29167	88981	7.97388	3.05074		CS-2022-048	early PD	1103.33	100.236	97.3	1357.37	1373.36	256.568	95	1251.85	19.2678	4.99153	1.23026	0.911524	13.5417	4.87922	11.0072	5.35282
CS-2022-064	early PD	81.6	2160	13924	139462	3.93	1445	26447	98629	10.0159	3.72931		CS-2022-063	early PD	971.092	86.3782	98.4	963.297	1236.58	109.041	96.6	941.108	21.9847	11.2343	0.991973	0.761055	11.1521	8.63074	11.2423	11.3405
CS-2022-066	early PD	88.8	1919.77	12139	128622	0.3	1261.86	25364.5	83183.3	10.5957	3.27952		CS-2022-064	early PD	1035.83	101.985	98.2	1154.08	1293.81	309.391	96.1	982.541	17.0122	3.78809	1.11416	0.759419	11.3161	3.17573	10.1567	4.18179
CS-2023-074	early PD	75.6	2004.48	14624.5	135768	4.46	1323.15	28569.5	100177	9.28359	3.50644		CS-2022-066	early PD	1014.52	93.1656	98.4	1005.17	1330.07	274.943	98.4	980.528	23.1845	5.25564	0.990788	0.737199	10.7891	3.5663	10.8894	4.83763
CS-2022-065	early PD	79.2	1869.76	15641.4	126429	4.32	1256.99	30986	91504.3	8.08294	2.95309		CS-2023-074	early PD	1077.36	91.3165	98.6	1271.72	1299.55	180.721	98	1121.52	21.0232	6.98236	1.1804	0.863002	13.9265	6.20581	11.7981	7.19095
CS-2022-072	early PD	86.9	2141.87	9983.18	136514	2.03	1209.18	23477.6	83791.9	13.6744	3.56901		CS-2022-065	early PD	1018.37	104.118	98.4	1197.86	1274.12	219.336	97.9	1073.45	19.252	6.03252	1.17625	0.842504	11.5048	4.8941	9.7809	5.80899
CS-2022-039	early PD	58.7	1720.8	18286.8	124032	11	1352.15	33135.7	99451.5	6.78257	3.00133		CS-2022-072	early PD	948.852	69.447	99.3	1139.08	1259.72	213.032	99.5	1090.4	26.9235	5.90049	1.20049	0.865589	16.4022	5.11848	13.663	5.9133
CS-2021-003	moderate PD	69	1938.69	16366.6	129643	4.73	1208.9	33996.7	87632.5	7.92123	2.57768		CS-2022-039	early PD	1124.65	122.953	99.6	1177.42	1342.78	236.968	99.6	1026.6	17.4202	5.10271	1.04692	0.764534	9.57616	4.33223	9.14698	5.6665
CS-2021-007	moderate PD	78.8	1564.79	18457.4	107315	4.29	1044.29	37672.8	77168	5.8142	2.04837		CS-2023-086	early PD	1036.75	96.2	99.8	1158.25	1301.25	225	99.7	1058.5	17.8877	6.00957	1.11719	0.813449	12.04	4.70444	10.777	5.78333
CS-2021-010	moderate PD	65.2	1754.16	17549.5	109220	4	1203.92	35390.9	87473.1	6.22355	2.47163		CS-2021-003	moderate PD	1152.13	101.151	95.2	1323.59	1399.71	259.722	76	1136.02	19.1662	4.65458	1.14882	0.811609	13.0852	4.37397	11.3901	5.38925
CS-2021-011	moderate PD	70.6	1587.52	15861.3	110294	7.07	1068.02	33628.6	87048.6	6.95362	2.58853		CS-2021-007	moderate PD	1108.65	96.2	96.5	1089.11	1541.63	341.667	89.9	1072.76	16.266	3.05645	0.982369	0.695858	11.3213	3.13977	11.5245	4.51209
CS-2021-012	moderate PD	83.3	2182.18	12246	146190	1.59	1534.88	31189.4	104794	11.9378	3.35992		CS-2021-010	moderate PD	1241.09	104.185	100	1747.3	1519.07	244.643	100	1759.38	16.8369	4.92114	1.40787	1.1582	16.7711	7.19162	11.9124	6.20933
CS-2021-006	moderate PD	80.3	2148.85	14758.3	149088	3.22	1554.07	46392.8	105050	10.102	2.26435		CS-2021-011	moderate PD	1090.84	99.3193	100	1355.48	1224.87	223.214	100	1340	15.984	4.78474	1.2426	1.09399	13.6477	6.0032	10.9832	5.48743
CS-2021-013	moderate PD	83	1951.91	12783.9	128507	2.87	1183.67	29150.8	85429.4	10.0522	2.9306		CS-2021-012	moderate PD	955.613	70.4968	100	918.658	1207.9	218.75	100	1036.96	30.9543	7.0166	0.961328	0.858479	13.0312	4.74037	13.5554	5.52183
CS-2021-014	moderate PD	79	2134.59	10572.5	135308	2.87	1238.23	24303.7	82155.8	12.7981	3.38038		CS-2021-006	moderate PD	1024.73	83.3484	100	1131.78	1553.01	254.464	100	1143.24	25.7815	6.10721	1.10446	0.736141	13.5789	4.49272	12.2945	6.10307
CS-2021-017	moderate PD	76	2098.38	11931.1	139014	5.87	1185.19	36202.9	84186.8	11.6514	2.32542		CS-2021-013	moderate PD	1008.27	101.672	100	1121.02	1370.76	322.674	99.8	1008.69	19.198	3.66831	1.11183	0.735863	11.0258	3.12604	9.9168	4.24813
CS-2021-018	moderate PD	68.3	2070.4	11297.3	137317	3.52	1004.83	27634.8	73616.2	12.1548	2.6639		CS-2021-014	moderate PD	1030.12	92.4557	99.9	1075.52	1340.68	211.047	99.9	1044.34	23.0877	5.8671	1.04407	0.778965	11.6328	4.94841	11.1417	6.35254
CS-2021-020	moderate PD	72.1	2050.65	12218.4	136645	7.73	1323.1	23837.8	95364	11.1835	4.00054		CS-2021-017	moderate PD	1037.92	103.545	99.9	1252.36	1383.77	275.581	99.8	946.831	20.2655	4.30067	1.2066	0.684239	12.0949	3.43576	10.0239	5.02128
CS-2021-026	moderate PD	73.2	1646.46	14474	113629	5.8	1257.23	25133	85556.7	7.85057	3.40416		CS-2021-018	moderate PD	1030.12	105.417	99.9	1132.4	1491.9	362.791	100	966.753	19.6402	2.76973	1.09929	0.647999	10.7421	2.66477	9.77185	4.1123
CS-2021-027	moderate PD	77	2324.13	11628.8	146669	4.88	1663.44	24472.4	106074	12.6126	4.33442		CS-2021-020	moderate PD	1002.8	105.417	100	1105.51	1238.24	219.767	100	952.073	19.4528	6.02047	1.10242	0.768892	10.487	4.33219	9.51275	5.63432
CS-2021-030	moderate PD	79.7	1800.4	13251.6	128769	4.02	1178.19	29143.3	88312.8	9.71728	3.0303		CS-2021-026	moderate PD	1355	112	99.9	1225	1642	302	99.5	1000	14.7006	4.16302	0.904059	0.609013	10.9375	3.31126	12.0982	5.43709
CS-2022-043	moderate PD	79.4	658.78	22979.1	59352.4	6.7	522.026	33522.2	50091.6	2.58288	1.49428		CS-2021-027	moderate PD	1067	82.2	99.9	1526	1402	213	99.4	1426	28.274	7.80959	1.43018	1.01712	18.5645	6.69484	12.9805	6.58216
CS-2021-035	moderate PD	86	2711.44	10481.8	146041	2.58	1731.34	25389.5	104457	13.9327	4.11419		CS-2021-030	moderate PD	927	80.9	99.9	1074	1258	225	99.6	1004	22.2547	5.23642	1.15858	0.798092	13.2756	4.46222	11.4586	5.59111
CS-2021-036	moderate PD	65.6	2332.75	13643.6	143216	5.38	1484	30222.7	98049.4	10.4969	3.24424		CS-2022-043	moderate PD	1013.85	104.552	100	910.544	1108.54	149.802	99.3	968.264	6.30099	3.48478	0.898103	0.873456	8.70902	6.46364	9.69713	7.40008
CS-2022-038	moderate PD	84.7	1754.11	13447.9	119007	2.8	1167.7	30443	86616	8.84944	2.84518		CS-2021-035	moderate PD	1062.7	84.7119	99.9	1421.69	1316.3	193.033	99.4	1636.23	32.0078	8.96914	1.33781	1.24305	16.7826	8.47644	12.5449	6.81907
CS-2022-051	moderate PD	82.6	2150.98	13223.6	143917	3.97	1341.31	31957.2	98767.2	10.8833	3.09061		CS-2021-036	moderate PD	1103.89	92.304	100	1518.82	1311.67	175.82	99.6	1341.31	25.2724	8.44049	1.37588	1.02259	16.4546	7.62887	11.9593	7.46033
CS-2022-052	moderate PD	64.8	2075.24	12971.8	138746	10.4	1336.55	27365.3	97335.1	10.6959	3.55687		CS-2022-038	moderate PD	969.61	105.091	99.7	1041.98	1246.82	233.607	99.6	985.779	16.6913	4.99858	1.07464	0.790633	9.91508	4.21982	9.22641	5.33727
CS-2022-054	moderate PD	65.6	1905.41	16197.2	130991	3.51	1167.88	32740.1	80563.5	8.08726	2.4607		CS-2022-051	moderate PD	909.473	94.9013	100	1000.78	1216.71	248.361	100	1232.22	22.6654	5.40066	1.10039	1.01275	10.5454	4.96143	9.58335	4.89898
CS-2022-056	moderate PD	85	1894.42	13872.2	125021	1.95	1342.26	28031.4	89274	9.01233	3.18478		CS-2022-052	moderate PD	980.32	105.091	99.8	682.882	1137.19	197.951	99.7	868.616	19.7471	6.75195	0.696591	0.763824	6.49802	4.38804	9.32832	5.74483
CS-2023-083	moderate PD	89.9	2153.61	15077.8	142052	3.56	1542.24	26836.8	107274	9.4213	3.99728		CS-2022-054	moderate PD	1270.02	99.9737	98.4	1808.45	1561.5	303.681	99.3	1221.99	19.0592	3.84574	1.42395	0.782574	18.0893	4.02392	12.7035	5.14191
CS-2022-041	moderate PD	83.7	1835	17449	127329	3.47	1327	32879	99846	7.29721	3.03677		CS-2022-056	moderate PD	1003.06	83.4856	99.3	1197.74	1369.09	226.38	98.7	1033.44	22.6916	5.92923	1.19409	0.754838	14.3466	4.56506	12.0147	6.04773
CS-2022-042	moderate PD	61.9	1576	18158	109068	8.91	1036	38630	78157	6.00661	2.02322		CS-2023-083	moderate PD	831.992	95.4453	99.1	813.407	1054.57	226.38	97.9	818.637	22.5638	6.8126	0.977663	0.776277	8.52224	3.6162	8.71695	4.65839
CS-2022-045	moderate PD	86.2	1784	17449	123932	3.58	1202	33516	83493	7.10253	2.49114		CS-2022-041	moderate PD	1322.34	112.345	97.6	1269.8	1605.05	298.072	94.3	1095	16.3335	4.45195	0.960269	0.682224	11.3026	3.67361	11.7703	5.38477
CS-2022-055	moderate PD	75.8	1456	21462	106163	3.06	962	40638	73704	4.94656	1.81367		CS-2022-042	moderate PD	1168.07	122.705	98.2	1000.83	1501.76	494.271	97.3	648.122	12.8438	2.09602	0.856825	0.431573	8.15635	1.31127	9.51926	3.03834
CS-2021-024	moderate PD	88.1	2145.93	10926	142345	1.8	1536.14	28733.3	104961	13.0281	3.65295		CS-2022-045	moderate PD	1082.66	108.847	97.5	1019.59	1409.65	316.937	94.4	941.108	16.3899	3.79255	0.941745	0.667619	9.36719	2.96939	9.94664	4.44773
UF-PF-2021-063-1N	moderate PD	73.5	2042.43	12654.4	134846	4.8	1347.72	26537.7	90836.5	10.656	3.42292		CS-2022-055	moderate PD	1144.65	131.451	97.8	966.425	1800.44	533.888	97.9	810.892	11.0764	1.80188	0.844298	0.450385	7.35198	1.51884	8.70781	3.37232
													CS-2021-024	moderate PD	794.466	62.2389	98.6	1106.22	1022.26	128.059	99.2	1223.8	34.4789	11.9956	1.39241	1.19715	17.7738	9.55657	12.7648	7.98275
													UF-PF-2021-063-1N	moderate PD	1000.69	103.269	99.2	1582.67	1306.57	236.968	99.4	1357.2	19.7777	5.68735	1.58158	1.03875	15.3256	5.72735	9.69008	5.51371
													CS-2022-040	moderate PD	1266.13	138.498	99.8	1972.99	1603.22	300.904	99.8	1165.5	NaN	NaN	1.55828	0.726971	14.2456	3.87332	9.14188	5.32802
[truncated: 3 more columns]

## Sheet: S1
Vehicle treated monocytes
	IL-10	IL-1β	IL-8	TNF-α
CS-2021-008	0.109059	0.260408	104.132	0.869938
CS-2021-004	39.8133	87.5791	6457.28	50.8706
CS-2021-005	NaN	NaN	6713.26	NaN
CS-2021-015	5.68406	25.5257	6357.73	18.4363
UF-PF-2020-025-3N	0.257702	0.517191	723.305	1.76594
UF-PF-2021-038-3N	NaN	NaN	6486.09	NaN
CS-2022-049	1.10937	5.40755	6144.04	7.00779
UF-PF-2022-101-3N	0.200834	0.802742	938.078	1.21039
CS-2023-075	0.167877	0.474591	803.08	1.08327
UF-PF-2020-002-3N	94.4042	8.10008	5373.78	17.2636
UF-PF-2020-009-3N	0.216832	2.10455	7046.72	3.03807
UF-PF-2020-014-3N	0.11777	2.82092	6777.52	3.57691
UF-PF-2020-029-3N	19.4781	4.62489	7075.29	5.29887
UF-PF-2021-032-3N	0.075738	0.327485	844.239	1.24784
UF-PF-2021-034-3N	21.1143	965.576	7344.74	489.206
UF-PF-2021-056-3N	79.7157	1092.8	7469.46	499.431
UF-PF-2021-060-3N	396.651	1729.08	7483.15	797.076
UF-PF-2021-042-3N	515.723	2198.82	7421.33	2009.3
UF-PF-2022-085-3N	0.0793117	0.429581	745.187	1.14456
UF-PF-2023-126-3N	0.00686053	0.0487637	171.34	0.849651
UF-PF-2023-118-3N	0.0270277	0.0487637	162.073	0.183021
CS-2022-058	0.43742	1.24037	2141.71	1.93274
CS-2023-073	0.297172	0.463427	871.023	0.851525
CS-2023-079	0.115445	0.141972	132.989	0.242744
CS-2023-084	0.442941	1.94326	2975.72	2.91496
CS-2023-085	0.261382	0.960536	1255.41	1.34745
CS-2023-080	0.237536	0.282153	276.744	0.523788
CS-2023-081	1.01525	0.578439	648.502	1.25551
CS-2022-068	0.164846	1.61374	1424.71	2.02272
CS-2022-067	0.250615	0.61832	746.694	0.822879
CS-2023-076	0.12798	0.145308	209.599	0.144257
CS-2023-077	0.126237	0.187361	299.594	0.367371
CS-2023-078	0.0803421	0.221954	439.495	0.470243
CS-2022-069	0.124665	0.388018	587.323	0.3159
CS-2022-071	0.109437	0.260042	436.741	0.516869
CS-2023-087	0.472654	1.88184	2577.52	3.03736
CS-2021-002	19.4868	58.7596	7974.52	57.4142
CS-2021-009	0.647352	2.28835	4829.84	3.31447
CS-2021-019	17.2774	69.4825	6307.95	41.2533
CS-2021-021	12.187	23.4182	5811.81	24.1775
CS-2021-025	2.05438	16.4892	6254.1	15.073
CS-2021-028	6.27221	30.0555	6254.74	30.0031
CS-2021-029	5.97725	22.3895	6206.02	20.7519
CS-2021-031	11.9867	72.9378	6006.36	46.8223
CS-2022-059	0.823764	5.04607	6496.92	6.08196
CS-2022-060	0.28889	1.78343	1770.23	1.24746
CS-2022-061	0.0788284	0.612117	1070.46	0.773205
CS-2022-062	0.416526	1.2733	2431.77	1.83434
CS-2021-034	5.77806	16.0666	6735.48	13.8406
CS-2022-050	0.503081	1.88129	3634.92	3.07074
CS-2022-057	0.261884	0.32396	510.576	0.503136
CS-2023-082	0.992944	0.403201	614.93	0.400555
CS-2023-086	0.634029	4.04316	5787.78	8.76308
CS-2022-048	0.16658	0.781665	891.553	1.57628
CS-2022-063	7.21867	23.4489	6559.54	19.5929
CS-2022-064	0.638919	3.30864	3700.28	4.31448
CS-2022-066	0.152314	0.455346	624.495	1.29857
CS-2023-074	0.17121	0.350249	494.004	0.543146
CS-2022-065	1.08799	7.10959	5892.73	12.2059
CS-2022-072	0.333034	1.10614	1954.19	1.72763
CS-2022-039	1.07991	7.3495	6159.7	8.88266
CS-2021-032	NaN	NaN	6288.91	NaN
CS-2021-003	12.357	30.507	5952.31	30.0677
CS-2021-007	18.6129	41.4724	5844.95	45.6151
CS-2021-010	5.90558	44.3302	6465.63	46.8027
CS-2021-011	1.65724	9.18534	6010.67	11.5097
CS-2021-012	5.3688	22.1146	5957.72	24.7867
CS-2021-006	45.5353	96.1944	5954.18	53.2723
CS-2021-013	0.687098	5.08886	5837.73	7.59501
CS-2021-014	1.3533	5.97978	5847.58	10.8518
CS-2021-017	2.35204	11.8646	6400.74	22.4364
CS-2021-018	3.17542	19.4311	6210.33	27.939
CS-2021-020	NaN	NaN	6224.2	NaN
CS-2021-026	13.9855	85.5432	5937.28	58.7027
CS-2021-027	NaN	NaN	6193.22	NaN
CS-2021-030	16.1627	80.554	6000.92	41.1654
CS-2022-043	NaN	NaN	NaN	NaN
CS-2021-035	2.88384	6.15473	6023.07	8.76029
CS-2021-036	3.22779	6.60234	6376.17	10.4561
CS-2022-038	3.19222	7.51039	6303.2	12.9446
CS-2022-051	0.375645	1.90802	3541.35	2.67195
CS-2022-052	0.972018	2.275	4873.09	3.63164
CS-2022-054	0.798938	3.74997	5947.09	6.14405
CS-2022-056	0.514666	1.14329	1747.66	1.90988
CS-2023-083	0.0667259	0.119396	357.499	0.323775
CS-2022-040	0.321851	0.687699	2002.94	2.66325
CS-2022-041	0.477127	2.2207	4448.5	4.70652
CS-2022-042	0.183138	0.843624	823.272	2.04075
CS-2022-045	0.320191	0.977621	1662.96	2.53232
CS-2022-055	0.492969	1.10778	2142.44	1.94842
CS-2021-024	7.06782	27.8037	5889.09	21.8517
UF-PF-2021-063-1N	93.5219	68.8229	5944.68	52.1301
IFN gamma treated monocytes data below
Sample ID	IL-10	IL-1β	IL-8	TNF-α
CS-2021-008	0.0302862	0.275268	78.704	0.815623
CS-2021-004	12.9058	57.9443	7062.21	90.148
CS-2021-005	13.7945	112.914	7318.79	144.539
CS-2021-015	2.34693	30.5852	5571.82	113.257
UF-PF-2020-025-3N	0.226768	2.62075	415.187	2.86685
UF-PF-2021-038-3N	NaN	NaN	7061.37	NaN
CS-2022-049	0.136083	4.50459	1185.49	5.75379
UF-PF-2022-101-3N	0.270667	2.97903	1108.74	7.13646
CS-2023-075	0.0275108	0.602951	397.278	2.95338
UF-PF-2020-002-3N	0.41084	0.962676	1578.93	14.8181
UF-PF-2020-009-3N	0.053881	1.74533	1213.48	4.25805
UF-PF-2020-014-3N	0.0412394	3.37044	1108.22	7.97609
UF-PF-2020-029-3N	0.0570788	1.1686	1112.78	6.61575
UF-PF-2021-032-3N	0.0468626	1.61671	406.517	2.74594
UF-PF-2021-034-3N	12.0473	702.499	7329.23	484.405
UF-PF-2021-056-3N	61.14	947.398	7595.52	617.621
UF-PF-2021-060-3N	626.579	1586.22	7264.32	1881.07
UF-PF-2021-042-3N	377.221	2144.69	7654.23	3455.58
UF-PF-2022-085-3N	0.0561777	0.481619	330.168	2.57478
UF-PF-2023-126-3N	0.0358601	0.0563295	79.9318	1.3453
UF-PF-2023-118-3N	0.0189554	0.259137	124.431	2.73435
CS-2022-058	0.65562	11.2508	3815.03	25.8071
CS-2023-073	0.427717	10.9982	3972.59	15.758
CS-2023-079	3.08891	41.0794	7059.59	76.624
CS-2023-084	0.105813	3.16482	911.061	10.2691
CS-2023-085	0.230886	1.56838	1020.17	10.0885
CS-2023-080	0.625378	7.20152	4980.73	25.012
CS-2023-081	0.0236474	0.663044	418.864	3.40387
CS-2022-068	0.178283	5.7633	608.724	19.3862
CS-2022-067	0.107313	1.51228	451.824	5.20488
CS-2023-076	0.0236474	0.312879	224.242	1.24718
CS-2023-077	0.0973669	0.617196	420.04	4.36943
CS-2023-078	0.173932	6.03764	1624.03	6.26594
CS-2022-069	0.0579531	0.771299	369.796	2.29192
CS-2022-071	0.0777692	1.71273	686.303	5.56156
CS-2023-087	0.204368	2.26142	864.352	7.06448
CS-2021-001	1.04358	24.9723	6768.4	62.2332
CS-2021-002	28.1216	374.997	8620.48	298.905
CS-2021-009	0.310859	10.3211	2647.6	20.4615
CS-2021-019	33.2761	213.927	7149.3	391.108
CS-2021-021	13.4636	51.6254	7248.07	73.9159
CS-2021-025	1.6445	56.5189	6570.54	102.733
CS-2021-028	3.03391	49.1179	7100.78	63.7864
CS-2021-029	9.19955	50.6497	6879.99	39.7898
CS-2021-031	3.66613	111.347	7186	57.4983
CS-2022-059	0.213109	3.72435	1400.61	8.4192
CS-2022-060	0.0347013	2.03876	541.741	3.10596
CS-2022-061	0.115299	1.70235	575.159	3.00276
CS-2022-062	0.0236474	1.4517	506.414	2.75913
CS-2021-034	1.68469	29.2092	3094.4	14.1529
CS-2022-050	0.153818	2.86177	1483.09	10.4692
CS-2022-057	0.925148	8.39151	6339.92	27.1581
CS-2023-082	0.051242	1.41858	502.861	4.49793
CS-2023-086	1.40374	10.4742	6303.07	57.2269
CS-2022-048	0.0646512	0.796821	344.758	1.76894
CS-2022-063	0.425666	4.91572	2205.53	6.11995
CS-2022-064	0.096855	3.01226	1246.05	3.84512
CS-2022-066	0.0787542	3.36407	388.854	6.04737
CS-2023-074	0.107808	0.689945	380.436	4.82073
CS-2022-065	0.457323	7.87041	2844.98	15.3336
CS-2022-072	0.0478151	0.799378	511.759	1.70728
CS-2022-039	0.681924	9.97863	4703.18	12.1898
CS-2021-032	55.3523	121.668	6758.01	116.598
CS-2021-003	19.5877	136.544	6502.61	306.652
CS-2021-007	18.8468	61.9727	6903.97	137.786
CS-2021-010	0.979675	24.5823	5991.67	32.7241
CS-2021-011	0.243683	10.115	4331.3	14.4472
CS-2021-012	2.4762	9.94784	6057.58	50.3742
CS-2021-006	8.74864	40.1066	6985.77	38.3162
CS-2021-013	0.163009	2.25018	1230.96	15.5115
CS-2021-014	0.269568	4.7191	3448.04	40.287
CS-2021-017	0.634163	4.38345	3110.73	46.1554
CS-2021-018	0.619728	18.3379	6254.91	99.8689
CS-2021-020	NaN	NaN	6848.09	NaN
CS-2021-026	6.9793	116.309	6809.53	123.22
CS-2021-027	36.1343	249.889	6608.43	219.731
CS-2021-030	3.15644	82.6774	6712.35	64.5876
CS-2022-043	0.0421611	0.116247	115.185	0.346705
CS-2021-035	0.756175	7.01561	3492.94	6.91295
CS-2021-036	1.36438	9.33123	3885.18	8.72723
CS-2022-038	0.751258	10.6797	4033.69	18.5776
CS-2022-051	0.138492	2.79548	734.835	5.72007
CS-2022-052	0.247969	3.18463	3062.18	10.8809
CS-2022-054	0.143972	2.0811	1395.24	2.49494
CS-2022-056	0.107803	1.72467	1228.51	5.9844
CS-2023-083	0.101567	1.85251	546.919	2.60385
CS-2023-040	0.0421611	0.290833	248.977	0.784018
CS-2022-041	0.114463	1.84816	1135.28	2.5019
CS-2022-042	0.0421611	1.38295	415.629	2.43072
CS-2022-045	0.192326	1.18816	804.646	3.67893
CS-2022-055	0.0797889	1.93222	1111.53	3.43254
CS-2021-024	4.50332	41.1898	6673.13	14.8421
UF-PF-2021-063-1N	39.3122	83.3451	10089.9	79.0359

## Sheet: S2
Vehicle treated T cell data
Sample ID	IL-10	IL-1β	IL-2	IL-8	TNF-α
CS-2021-008	0.00663363	0.0223166	0.309819	0.249881	0.255048
CS-2021-004	0.00663363	0.0223166	0.0178332	23.9006	0.125244
CS-2021-005	0.198766	0.214237	0.517861	NaN	NaN
CS-2021-015	0.0370723	0.0223166	0.13424	33.4124	0.212159
UF-PF-2020-025-3N	0.00663363	0.0223166	0.200057	13.6147	0.10973
UF-PF-2021-038-3N	0.00663363	1.62451	0.831951	51.1371	0.090265
CS-2022-049	0.0367724	0.0223166	0.078439	20.4117	0.141229
UF-PF-2022-101-3N	0.00663363	0.0223166	0.0178332	9.37235	0.0889117
CS-2023-075	0.00663363	0.0223166	0.0178332	24.2656	0.262844
UF-PF-2020-002-3N	0.00659305	0.0487637	0.0272283	1.05888	0.417281
UF-PF-2020-009-3N	0.00659305	0.0487637	0.0246958	6.54425	0.022613
UF-PF-2020-014-3N	0.00659305	0.0487637	0.0246958	2.46625	0.075676
UF-PF-2020-029-3N	0.0289323	0.0487637	0.0246958	9.94211	0.148119
UF-PF-2021-032-3N	0.00659305	0.0487637	0.0246958	1.25071	0.182219
UF-PF-2021-034-3N	0.00659305	0.762821	0.0246958	86.0304	0.482812
UF-PF-2021-056-3N	0.00659305	0.882605	0.0246958	153.331	0.426456
UF-PF-2021-060-3N	0.00659305	0.272078	0.0656132	147.461	0.142397
UF-PF-2021-042-3N	0.0236231	2.61679	0.0246958	519.458	0.743872
UF-PF-2022-085-3N	0.00659305	0.0487637	0.0246958	4.80224	0.29425
UF-PF-2023-126-3N	0.00659305	0.0487637	0.0246958	1.59671	0.214021
UF-PF-2023-118-3N	0.00659305	0.0487637	0.0467285	4.49855	0.135871
CS-2022-058	0.00663363	0.0223166	0.036722	23.6778	0.427069
CS-2023-073	0.0652291	0.0223166	0.0178332	5.20162	0.342467
CS-2023-079	0.06247	0.0223166	0.0516539	5.6506	0.178095
CS-2023-084	0.00663363	0.0223166	0.0178332	1.82743	0.130152
CS-2023-085	0.00663363	0.0223166	0.0178332	5.85659	0.0447506
CS-2023-080	0.00663363	0.0223166	0.0794387	21.1125	0.0447506
CS-2023-081	0.00663363	0.0223166	0.0393523	23.9741	0.766399
CS-2022-068	0.0280928	0.0228298	0.100718	22.9801	0.905509
CS-2022-067	0.038075	0.0223166	0.0178332	18.7931	0.861074
CS-2023-076	0.182795	0.0223166	0.142244	6.97324	0.435772
CS-2023-077	0.00663363	0.0223166	0.0892515	10.5264	0.40141
CS-2023-078	0.00663363	0.0223166	0.0178332	2.04721	0.11356
CS-2022-069	0.00663363	0.386253	0.414883	13.3043	0.0447506
CS-2022-071	0.0509293	0.0223166	0.0178332	4.21079	0.0447506
CS-2023-087	0.076411	0.423971	0.412814	NaN	NaN
CS-2021-001	0.00663363	0.0223166	0.395844	3.86025	0.271412
CS-2021-002	0.00663363	0.0223166	0.0178332	28.5947	0.610361
CS-2021-009	0.00733538	0.0246774	0.0197197	3.23729	0.35176
CS-2021-019	0.00663363	0.0223166	0.0490389	35.7917	0.696714
CS-2021-021	0.00904585	0.0304317	0.171205	63.8676	0.350439
CS-2021-025	0.268773	0.0223166	0.215575	54.7294	0.666511
CS-2021-028	0.00663363	0.0223166	0.0261748	7.30959	0.0447506
CS-2021-029	0.00663363	0.0223166	0.036722	20.3704	0.41102
CS-2021-031	0.134123	0.0223166	0.239574	260.218	0.623533
CS-2022-059	0.0117064	0.039382	0.0314702	6.69029	0.744501
CS-2022-060	0.0290954	0.0223166	0.0178332	8.65351	0.425437
CS-2022-061	0.00663363	0.0223166	0.0178332	4.73589	0.181805
CS-2022-062	0.00663363	0.0223166	0.0178332	16.1357	0.314324
CS-2021-034	0.00663363	0.0223166	0.0178332	2.73873	0.452826
CS-2022-050	0.00663363	0.0223166	0.0178332	1.16641	0.0909112
CS-2022-057	0.0714691	0.070575	0.037554	67.8772	0.544875
CS-2023-082	0.0523144	0.00650813	0.037554	3.76839	0.2295
CS-2023-086	0.103452	0.193585	0.875246	171.997	1.04506
CS-2022-048	0.0457817	0.0782343	0.0817905	9.40819	0.249002
CS-2022-063	0.0481507	0.0511983	0.037554	21.3529	0.202461
CS-2022-064	0.0520076	0.262858	0.037554	5.57806	0.147052
CS-2022-066	0.0654745	0.186753	0.244777	12.7831	0.420416
CS-2023-074	0.0152401	0.00650813	0.037554	9.42054	0.17377
CS-2022-065	0.0287946	0.0371757	0.0393923	24.9096	0.852359
CS-2022-072	0.0408493	0.0465725	0.037554	5.28023	0.30298
CS-2022-039	0.0327128	0.00650813	0.232206	3.71062	0.277073
CS-2021-032	0.0611243	0.109668	0.037554	80.772	0.404337
CS-2021-003	0.10706	0.409605	0.215732	NaN	0.937006
CS-2021-007	0.0569314	0.43036	0.341388	235.917	0.597499
CS-2021-010	0.0897009	0.147047	0.443373	24.9587	0.324565
CS-2021-011	0.0391273	0.144026	0.176059	32.4713	0.261374
CS-2021-012	0.0400271	0.0368183	0.037554	15.3681	0.126397
CS-2021-006	0.0622204	0.0188316	0.0434151	25.0419	0.188169
CS-2021-013	0.036972	0.0442613	0.207036	3.75143	0.235418
CS-2021-014	0.0314858	0.0170329	0.0853263	13.4586	0.121785
CS-2021-017	0.0376289	0.108199	0.154692	23.1959	0.434889
CS-2021-018	0.0332671	0.398824	0.360171	12.1072	0.318212
CS-2021-020	0.11387	0.39205	0.396236	202.199	0.700566
CS-2021-026	0.00674937	0.0735111	0.0544259	30.8077	0.253395
CS-2021-027	0.0424866	0.0324291	0.037554	21.325	0.233286
CS-2021-030	0.0176824	0.00650813	0.037554	18.6312	0.11874
CS-2022-043	0.0235271	0.0494873	0.675222	0.0892928	0.20095
CS-2021-035	0.00817383	0.131005	0.0560343	4.63005	0.0804071
CS-2021-036	0.0318033	0.00650813	0.037554	13.6209	0.181705
CS-2022-038	0.035928	0.146836	0.352892	5.03621	0.178467
CS-2022-051	0.0249281	0.150041	0.037554	4.94832	0.086241
CS-2022-052	0.00817383	0.0482557	0.037554	0.626843	0.156174
CS-2022-054	0.0284335	0.00650813	0.037554	25.2379	0.248261
CS-2022-056	0.0124719	0.00650813	0.037554	7.58666	0.331795
CS-2023-083	0.0383668	0.0738612	0.299181	19.3834	0.254462
CS-2023-040	0.00817383	0.0665322	0.181094	12.1755	0.636754
CS-2022-041	0.0174268	0.0200527	0.037554	3.9409	0.145038
CS-2022-042	0.0283293	0.453332	0.550887	12.5424	1.05305
CS-2022-045	0.0509588	0.122788	0.364535	9.18754	0.264054
CS-2022-055	0.013072	0.0494259	0.037554	8.28564	0.241771
CS-2021-024	0.031825	0.047078	0.407221	45.138	0.456419
UF-PF-2021-063-1N	0.0312416	0.047078	0.31922	17.1051	0.34424
CD3/CD28 treated T cell data below
Sample ID	IL-10	IL-1β	IL-2	IL-8	TNF-α
CS-2021-008	127.452	0.0201135	11665.7	14.3545	2532.62
CS-2021-004	271.011	0.875025	22619.3	356.526	4506.74
CS-2021-005	325.449	NaN	25061.4	NaN	6552.19
CS-2021-015	387.182	2.15373	26247.9	506.75	5681.62
UF-PF-2020-025-3N	472.781	1.12582	34359.6	305.94	7340.61
UF-PF-2021-038-3N	548.571	0.219689	33749.7	143.16	8543.75
CS-2022-049	517.855	1.56561	33741.5	487.142	9236.57
UF-PF-2022-101-3N	476.518	0.65102	34157.6	195.394	8108.45
CS-2023-075	711.776	0.810052	33003.6	387.085	5075.06
UF-PF-2020-002-3N	172.599	1.58604	24044.7	82.8746	7123.16
UF-PF-2020-009-3N	302.552	3.95111	25634.6	162.544	10437.7
UF-PF-2020-014-3N	241.425	0.544	26829.9	116.517	4978.51
UF-PF-2020-029-3N	314.776	0.46231	24035.4	112.611	9481.75
UF-PF-2021-032-3N	772.494	0.0842469	22012.6	118.302	7487.29
UF-PF-2021-034-3N	64.5642	0.536876	23786.4	115.372	7714.07
UF-PF-2021-056-3N	327.239	1.10906	27535.1	231.169	12322.3
UF-PF-2021-060-3N	623.9	1.89274	26484.9	315.414	14352
UF-PF-2021-042-3N	207.404	9.48337	26710.5	402.056	10720.2
UF-PF-2022-085-3N	526.73	1.03071	23776.5	263.839	10038.7
UF-PF-2023-126-3N	501.31	0.610248	23030	212.627	7243.48
UF-PF-2023-118-3N	1353.44	1.72298	22694.3	499.64	7525.9
CS-2022-058	423.636	2.32295	45827.6	494.684	11986.2
CS-2023-073	1178.64	0.917966	26734.9	273.469	11440.9
CS-2023-079	335.112	0.624681	42691	281.479	7208.95
CS-2023-084	438.51	1.26217	21265	210.908	6397.67
CS-2023-085	415.016	1.97721	22911.7	529.306	4494.09
CS-2023-080	920.235	2.44891	16285.7	632.79	5485.99
CS-2023-081	784.98	5.04568	18247	969.693	6258.3
CS-2022-068	853.257	1.13304	36057.2	342.273	10082.5
CS-2022-067	963.172	0.521398	13272.7	298.804	6626.08
CS-2023-076	910.111	0.552351	29210.6	339.931	7441.45
CS-2023-077	409.87	4.82046	49954.3	1176.59	11722
CS-2023-078	896.958	0.748721	40799.3	229.801	11596.2
CS-2022-069	985.441	1.78319	46842.3	1133.21	11376.7
CS-2022-071	761.156	1.23691	41671	727.257	9610.28
CS-2023-087	265.238	NaN	10182.3	NaN	5634.53
CS-2021-001	155.597	0.221367	33983.6	74.3358	3948.75
CS-2021-002	448.846	4.67828	18668.8	607.68	4444.16
CS-2021-009	294.866	0.353308	33401	205.939	3791.48
CS-2021-019	792.301	3.01791	27919.9	545.864	9518.25
CS-2021-021	109.349	8.87344	9710.17	1495.54	1418.79
CS-2021-025	602.146	1.01738	34730.2	568.432	8485.87
CS-2021-028	761.018	1.04661	19263.2	284.088	10698.1
CS-2021-029	113.527	5.51078	17030.1	991.219	4491.98
CS-2021-031	179.9	NaN	7150.56	3103.07	5785.26
CS-2022-059	759.741	0.157159	64588.2	317.055	10721.9
CS-2022-060	604.265	2.00112	22537.9	340.567	10199.3
CS-2022-061	1095.12	0.603644	30848.5	235.273	7173.5
CS-2022-062	556.081	1.42256	37270.7	450.926	7409.95
CS-2021-034	434.826	0.804429	41480.1	197.401	13514.5
CS-2022-050	395.497	0.47833	36656.3	162.548	4988.66
CS-2022-057	739.435	14.3633	18690.8	1951.73	5331.53
CS-2023-082	1373.93	1.23652	10146.5	259.862	5958.64
CS-2023-086	169.075	6.65242	21701.1	1772.46	3631.71
CS-2022-048	813.777	1.00775	30487.9	390.857	5374.56
CS-2022-063	568.986	2.3462	16626.9	495.116	3989.85
CS-2022-064	843.073	0.808885	20931.1	275.392	5921.79
CS-2022-066	1141.06	1.01145	28393.1	312.742	5025.46
CS-2023-074	803.751	0.488766	15713.6	186.46	4819.08
CS-2022-065	685.947	0.578262	31905.3	329.149	7115.4
CS-2022-072	286.189	0.473493	34228.4	143.766	6641.57
CS-2022-039	380.444	0.327402	10638.7	121.009	5575.58
CS-2021-032	214.516	4.03707	36576.9	1290.75	5299.13
CS-2021-003	216.465	NaN	15812.4	NaN	3181.6
CS-2021-007	102.746	7.73397	17332.7	955.734	2978.79
CS-2021-010	418.952	1.25531	56951.7	563.906	6548.06
CS-2021-011	439.225	3.26409	34371.3	848.174	5988.79
CS-2021-012	619.725	1.38813	30390.1	218.712	2516.34
CS-2021-006	369.823	2.42667	19094.6	351.061	4722.28
CS-2021-013	222.983	0.143529	24896.1	90.7941	4369.14
CS-2021-014	445.17	1.40218	19894.9	309.673	4093.68
CS-2021-017	323.12	2.44886	22038.3	374.904	5858.97
CS-2021-018	399.834	0.590443	15521.1	113.222	4238.3
CS-2021-020	493.282	15.779	13073.4	2510.41	3531.23
CS-2021-026	399.973	0.623733	32819.2	472.334	6494.23
CS-2021-027	875.878	0.443383	42170.6	221.714	7826.82
CS-2021-030	219.477	4.85913	16430.2	1273.43	4953.41
CS-2022-043	26.9775	0.143529	8581.28	21.673	612.217
CS-2021-035	915.222	0.318635	34380.8	229.434	6839.83
CS-2021-036	445.331	1.06392	35453.4	409.737	8724.72
CS-2022-038	497.088	0.844612	29798.2	253.325	8120.09
CS-2022-051	215.386	0.697086	12885.7	269.02	2737.59
CS-2022-052	320.248	0.286865	15312.1	125.257	4273.05
CS-2022-054	551.301	1.22141	33273.7	323.727	12865.3
CS-2022-056	756.01	1.42031	32658.4	221.947	9397
CS-2023-083	1544.33	4.41462	24561.1	1413.47	5053.55
CS-2023-040	174.476	0.845334	9163.69	249.394	4156.5
CS-2022-041	802.489	0.30539	26326.7	104.371	7377.13
CS-2022-042	532.28	0.800793	16316.4	316.288	4890.11
CS-2022-045	465.439	0.237626	19074.9	270.452	7031.81
CS-2022-055	358.78	0.820029	7014.35	202.083	6199.64
CS-2021-024	1269.21	2.42589	14896.6	1113.01	4266.38
UF-PF-2021-063-1N	684.211	0.594314	10963.7	412.447	6464.16

## Sheet: S5
	Vehicle treated monocytes	Vehicle treated monocytes	Vehicle treated monocytes	Vehicle treated monocytes			IFN-gamma treated monocytes	IFN-gamma treated monocytes	IFN-gamma treated monocytes	IFN-gamma treated monocytes
Sample ID:	Total Live cell count	# Classical Monocyte Raw count	# Intermediate Monocytes Raw count	# Nonclassical Monocytes Raw count			Total Live Cell Count	# Classical Monocyte Raw count	# Intermediate Monocytes Raw count	# Nonclassical Monocytes Raw count
CS-2021-004	10334	4538	5041	11		CS-2021-004	10106	7823	1280	6
CS-2021-005	15811	9115	5912	12		CS-2021-005	11213	8928	1770	3
CS-2021-015	10251	4892	3902	925		CS-2021-015	8302	6673	1117	59
UF-PF-2020-025-3N	18265	7251	6512	2216		UF-PF-2020-025-3N	26765	16395	5822	1406
UF-PF-2021-038-3N	12050	11294	353	8		UF-PF-2021-038-3N	5852	5569	46	4
CS-2022-049	11669	3030	4837	3070		CS-2022-049	21729	12330	2869	1091
UF-PF-2022-101-3N	6863	2444	1323	1177		UF-PF-2022-101-3N	14197	10841	1627	201
CS-2023-075	9120	4860	1565	665		CS-2023-075	8975	5981	2097	179
UF-PF-2020-002-3N	2836	1883	532	77		UF-PF-2020-002-3N	1713	1357	224	4
UF-PF-2020-009-3N	5098	1321	2605	884		UF-PF-2020-009-3N	6054	3215	1530	421
UF-PF-2020-014-3N	5736	2658	1887	628		UF-PF-2020-014-3N	2972	2162	424	48
UF-PF-2020-029-3N	9240	4179	2378	1223		UF-PF-2020-029-3N	7058	4605	1309	155
UF-PF-2021-032-3N	10145	5204	1814	700		UF-PF-2021-032-3N	2225	1679	318	21
UF-PF-2021-060-3N	4521	4061	128	6		UF-PF-2021-060-3N	3104	2662	45	7
UF-PF-2021-042-3N	4013	3445	457	6		UF-PF-2021-042-3N	3579	3217	196	13
UF-PF-2022-085-3N	7544	2668	3060	1230		UF-PF-2022-085-3N	6097	3641	1104	209
UF-PF-2023-126-3N	7492	4682	1366	629		UF-PF-2023-126-3N	11863	7572	2046	539
UF-PF-2023-118-3N	4323	2523	384	257		UF-PF-2023-118-3N	6726	4145	651	220
CS-2022-058	9458	5580	2352	992		CS-2022-058	9798	8678	916	60
CS-2023-073	10499	1619	5004	3324		CS-2023-073	6546	5506	741	76
CS-2023-079	6400	3041	2138	633		CS-2023-079	9851	8658	708	58
CS-2023-084	7629	3369	1514	952		CS-2023-084	9793	5496	2391	699
CS-2023-085	10224	4636	1861	1498		CS-2023-085	19290	14810	1435	190
CS-2023-080	10237	5357	1787	1063		CS-2023-080	19889	14777	1976	345
CS-2023-081	9484	5781	1376	618		CS-2023-081	18672	13251	4168	285
CS-2023-087	11078	5555	2944	1388		CS-2023-087	10180	4501	4971	150
CS-2022-068	9524	5108	3177	504		CS-2022-068	14721	11490	2192	107
CS-2022-067	8565	2021	2499	2275		CS-2022-067	11958	6425	3759	558
CS-2023-076	6422	1969	2241	1084		CS-2023-076	10077	5918	3294	406
CS-2023-077	7589	4647	1661	295		CS-2023-077	8528	6083	847	123
CS-2023-078	9465	4003	2420	1082		CS-2023-078	8811	6459	941	217
CS-2022-069	6708	2901	1608	794		CS-2022-069	8500	5517	1170	346
CS-2022-071	9125	3567	3192	1165		CS-2022-071	8559	5701	1515	216
CS-2021-001	2562	1553	962	0		CS-2021-001	2034	1806	111	0
CS-2021-002	25706	10086	13827	526		CS-2021-002	24094	15728	2866	493
CS-2021-009	4542	2769	1001	23		CS-2021-009	3791	2821	350	5
CS-2021-019	18488	6439	8259	2558		CS-2021-019	13359	10455	966	140
CS-2021-021	20820	10811	8082	923		CS-2021-021	15082	14244	601	12
CS-2021-025	20167	5028	12282	2448		CS-2021-025	2062	1775	248	5
CS-2021-028	15812	5127	7798	1983		CS-2021-028	24725	19132	4017	348
CS-2021-029	15892	5094	8338	1929		CS-2021-029	16937	13370	2663	254
CS-2021-031	21596	5649	11401	3422		CS-2021-031	8533	6187	2115	54
CS-2022-059	16936	5360	9430	1426		CS-2022-059	9371	8232	1048	7
CS-2022-060	16200	10598	3529	553		CS-2022-060	31843	19390	4759	946
CS-2022-061	11417	7392	1476	393		CS-2022-061	30174	18590	3623	927
CS-2022-062	18639	3784	7645	5267		CS-2022-062	33697	16172	10367	2198
CS-2021-034	9939	2284	6420	979		CS-2021-034	9550	7740	1046	86
CS-2022-050	4768	2731	1694	205		CS-2022-050	1752	NaN	NaN	NaN
CS-2022-057	9008	7147	466	119		CS-2022-057	9861	7620	640	92
CS-2023-082	9719	1769	4910	2638		CS-2023-082	9853	5682	2351	613
CS-2023-086	11087	6344	2362	1275		CS-2023-086	10182	5408	2554	756
CS-2022-048	11597	6524	1917	714		CS-2022-048	10439	6291	1643	365
CS-2022-063	11235	4854	5042	866		CS-2022-063	17016	14053	1416	136
CS-2022-064	10104	3981	3753	1642		CS-2022-064	20228	14798	1961	381
CS-2022-066	10105	3974	3430	1281		CS-2022-066	17154	12384	1981	242
CS-2023-074	7855	2933	1696	1268		CS-2023-074	15656	12065	1443	245
CS-2022-065	9530	2649	5459	1061		CS-2022-065	18990	15794	1957	146
CS-2022-072	8467	2184	1524	2229		CS-2022-072	6396	4931	739	55
CS-2022-039	9115	5236	2794	516		CS-2022-039	4776	4340	309	13
CS-2021-032	19676	4134	6594	6010		CS-2021-032	8168	4694	1597	477
CS-2021-003	20893	6621	11927	1102		CS-2021-003	10372	8021	1197	70
CS-2021-007	32927	4921	23435	2253		CS-2021-007	16916	11890	2391	192
CS-2021-010	10123	4151	5158	32		CS-2021-010	6046	4103	815	5
CS-2021-011	11067	3744	6774	109		CS-2021-011	8905	6431	2043	29
CS-2021-012	11705	4339	6909	91		CS-2021-012	12924	9414	2711	45
CS-2021-006	19371	6628	11916	100		CS-2021-006	21779	13180	7474	126
CS-2021-013	4024	2181	1418	201		CS-2021-013	3043	2505	374	12
CS-2021-014	6921	5056	1083	271		CS-2021-014	7496	6201	531	46
CS-2021-017	2949	1871	768	160		CS-2021-017	2042	1876	87	0
CS-2021-018	10080	7562	1586	270		CS-2021-018	5041	4367	443	13
CS-2021-020	21187	9105	10412	895		CS-2021-020	16884	13001	2325	234
CS-2021-026	3785	2258	1244	156		CS-2021-026	2152	1928	125	3
CS-2021-027	21390	5593	14483	1066		CS-2021-027	6616	5198	1005	94
CS-2021-030	11714	6147	4068	829		CS-2021-030	11444	8821	2396	20
CS-2021-035	9903	2895	5870	879		CS-2021-035	9519	8112	708	84
CS-2021-036	9855	1882	6489	1360		CS-2021-036	9381	7705	1133	80
CS-2022-038	9843	5705	3404	364		CS-2022-038	9393	8118	1193	15
CS-2022-051	8617	1927	5489	973		CS-2022-051	9194	5925	2678	156
CS-2022-052	8925	2058	5058	1400		CS-2022-052	6397	5272	1065	13
CS-2022-054	4049	1133	2093	664		CS-2022-054	8953	8248	399	32
CS-2022-056	10104	3359	4901	1412		CS-2022-056	9766	5979	2953	189
CS-2023-083	8444	4777	1345	849		CS-2023-083	9876	6039	2167	345
CS-2023-040	5668	2992	2189	292		CS-2023-040	6627	4642	1068	192
CS-2022-041	11502	4172	4580	1995		CS-2022-041	10487	6842	1797	278
CS-2022-042	11164	3024	5407	2075		CS-2022-042	15810	9556	3884	483
CS-2022-045	13696	3847	4581	3180		CS-2022-045	21983	15082	2545	505
CS-2022-055	11734	4221	4683	1509		CS-2022-055	21828	15361	2723	530
CS-2021-024	9174	4323	3721	731		CS-2021-024	8938	7324	1134	63
UF-PF-2021-063-1N	9071	4441	3345	553		UF-PF-2021-063-1N	9018	6978	1680	46
	Vehicle treated T cells	Vehicle treated T cells	Vehicle treated T cells	Vehicle treated T cells			CD3/CD28 treated T cells	CD3/CD28 treated T cells	CD3/CD28 treated T cells	CD3/CD28 treated T cells
Sample ID:	Total Live T cell count	CD4+ count	CD8+ count	CD8dim count		Sample:	Total Live T cell count	CD4+ count	CD8+ count	CD8dim count
CS-2021-008	44538	30351	4741	4911		CS-2021-008	41671	24804	1850	6399
CS-2021-004	27481	17991	3882	2311		CS-2021-004	23687	15040	1888	3159
CS-2021-005	27869	21181	2293	2053		CS-2021-005	23333	17368	987	1876
CS-2021-015	16876	12851	1848	1856		CS-2021-015	14328	11824	276	1336
UF-PF-2020-025-3N	24093	19516	2446	1303		UF-PF-2020-025-3N	27986	22887	1709	1905
UF-PF-2021-038-3N	25198	19181	3256	1649		UF-PF-2021-038-3N	32097	25096	2475	2708
CS-2022-049	38683	31888	2884	2746		CS-2022-049	23069	19561	849	1809
UF-PF-2022-101-3N	41728	31075	3047	5145		UF-PF-2022-101-3N	25898	20075	936	3078
CS-2023-075	40537	31187	2843	4888		CS-2023-075	26277	21787	808	2161
UF-PF-2020-002-3N	12371	9279	1680	265		UF-PF-2020-002-3N	7410	6634	274	187
UF-PF-2020-009-3N	24617	20281	1391	1516		UF-PF-2020-009-3N	9659	8649	177	483
UF-PF-2020-014-3N	24767	22315	1294	437		UF-PF-2020-014-3N	11902	11141	192	244
UF-PF-2020-029-3N	22795	17301	2871	1660		UF-PF-2020-029-3N	7932	6279	361	885
UF-PF-2021-032-3N	23738	18557	3361	785		UF-PF-2021-032-3N	9962	8547	524	425
UF-PF-2021-034-3N	19323	16331	1637	734		UF-PF-2021-034-3N	8941	7490	339	753
UF-PF-2021-056-3N	20406	17113	1908	950		UF-PF-2021-056-3N	11647	10516	307	628
UF-PF-2021-060-3N	16711	13618	1283	1512		UF-PF-2021-060-3N	8089	7007	249	683
UF-PF-2021-042-3N	17099	14787	860	1130		UF-PF-2021-042-3N	11391	9991	410	784
UF-PF-2022-085-3N	14892	12979	999	585		UF-PF-2022-085-3N	7948	7499	58	258
UF-PF-2023-126-3N	15574	13185	999	1127		UF-PF-2023-126-3N	10009	9032	292	526
UF-PF-2023-118-3N	15661	11537	2185	1440		UF-PF-2023-118-3N	11914	9950	697	1048
CS-2022-058	35232	25361	6679	2386		CS-2022-058	9842	7803	582	1207
CS-2023-073	37206	26736	8559	1084		CS-2023-073	11497	8872	623	1639
CS-2023-079	37604	32306	3812	950		CS-2023-079	12455	11378	174	712
CS-2023-084	40765	28870	8351	1946		CS-2023-084	31515	25205	2026	2793
CS-2023-085	44250	38995	1795	967		CS-2023-085	41774	35627	821	1643
CS-2023-080	43089	23616	9744	8038		CS-2023-080	23243	13572	3071	5735
CS-2023-081	43648	30261	6820	5436		CS-2023-081	25835	18031	2760	3645
CS-2023-087	47426	30838	12092	3306		CS-2023-087	39262	29707	4617	3837
CS-2022-068	38763	28294	4734	3736		CS-2022-068	19452	14487	887	2089
CS-2022-067	38628	25232	7130	3185		CS-2022-067	17681	12787	787	2353
CS-2023-076	41395	35094	1675	2731		CS-2023-076	22489	18590	378	1466
CS-2023-077	22711	20896	776	413		CS-2023-077	26474	24282	272	744
CS-2023-078	20930	15676	2452	2338		CS-2023-078	18420	14522	503	2488
CS-2022-069	38147	33556	2177	1747		CS-2022-069	23617	20730	297	1245
CS-2022-071	24446	21336	1462	1074		CS-2022-071	29676	26617	387	1407
CS-2021-001	25624	20082	2495	1015		CS-2021-001	21244	16033	1290	1374
CS-2021-002	26394	19742	2709	1238		CS-2021-002	24091	17442	677	2137
CS-2021-009	35089	26872	3013	1637		CS-2021-009	24017	17815	1135	1746
CS-2021-019	17538	10911	2663	3463		CS-2021-019	13466	8826	732	2939
CS-2021-021	15918	11779	2322	1057		CS-2021-021	20585	15542	2186	1946
CS-2021-025	22097	17591	1103	1657		CS-2021-025	7532	5617	98	529
CS-2021-028	24277	12707	5654	4399		CS-2021-028	11311	6347	454	3120
CS-2021-029	25007	17720	2594	2811		CS-2021-029	16025	11086	690	2459
CS-2021-031	19262	13115	3193	1487		CS-2021-031	9062	5138	480	1657
CS-2022-059	19389	16170	2059	460		CS-2022-059	19863	15913	1241	1095
CS-2022-060	23081	16288	3787	1705		CS-2022-060	26122	19173	2033	2567
CS-2022-061	23238	16521	3982	1757		CS-2022-061	23623	17181	1515	2980
CS-2022-062	24686	19728	3411	696		CS-2022-062	25314	17868	2080	3747
CS-2021-034	25191	18190	3030	2585		CS-2021-034	8475	5228	489	1601
CS-2022-050	23491	18899	2514	758		CS-2022-050	10680	8349	310	895
CS-2022-057	40726	30586	5983	2958		CS-2022-057	28435	22040	2084	3425
CS-2023-082	38709	25416	9224	3144		CS-2023-082	14143	10919	842	2003
CS-2023-086	44714	37686	4537	1428		CS-2023-086	44757	39728	1423	1737
CS-2022-048	40842	26538	6819	5443		CS-2022-048	23421	15809	1434	5183
CS-2022-063	40582	30356	5382	3747		CS-2022-063	27749	22730	1312	3114
CS-2022-064	38909	29879	4522	3200		CS-2022-064	25595	20874	1007	2901
CS-2022-066	42000	38084	996	1820		CS-2022-066	28804	25569	85	426
CS-2023-074	39863	28322	3854	5271		CS-2023-074	22304	16851	995	2705
CS-2022-065	34449	25711	3723	2606		CS-2022-065	20378	16131	880	1876
CS-2022-072	23836	19324	2487	1538		CS-2022-072	23550	20458	477	1641
CS-2022-039	22294	12036	6836	2653		CS-2022-039	14182	8326	1567	3305
CS-2021-003	25291	19314	2754	2090		CS-2021-003	19664	13332	914	2339
CS-2021-007	26217	21604	1936	1056		CS-2021-007	21186	16454	895	1079
CS-2021-010	28267	21051	1975	3024		CS-2021-010	19081	11914	730	2799
CS-2021-011	26794	19037	3628	1760		CS-2021-011	22685	15519	1554	2165
CS-2021-012	28092	23960	929	546		CS-2021-012	25299	20852	397	489
CS-2021-006	27978	20770	3350	1223		CS-2021-006	25493	19967	801	1449
CS-2021-013	24076	18623	2786	1467		CS-2021-013	9515	7659	265	916
CS-2021-014	17332	13464	1218	2002		CS-2021-014	16858	13180	479	2194
CS-2021-017	14937	10125	2918	940		CS-2021-017	22389	15987	1234	2642
CS-2021-018	15683	9729	2323	3317		CS-2021-018	13614	9083	468	2893
CS-2021-020	16974	11546	1995	2671		CS-2021-020	18036	12938	1387	2680
CS-2021-026	22271	17130	2366	1033		CS-2021-026	3019	2058	163	293
CS-2021-027	23103	16105	3219	2084		CS-2021-027	11038	8199	520	1089
CS-2021-030	19345	13618	2640	1199		CS-2021-030	11835	8859	447	1043
CS-2022-043	11228	9172	1225	272		CS-2022-043	14730	11476	969	1400
CS-2021-035	26427	21864	2493	815		CS-2021-035	11621	9103	273	450
CS-2021-036	24684	17169	4386	1876		CS-2021-036	10885	6883	564	2218
CS-2022-038	23496	18355	2734	895		CS-2022-038	13590	9754	323	654
CS-2022-051	26758	21662	2034	1935		CS-2022-051	16603	13492	648	1249
CS-2022-052	24690	16101	4580	2402		CS-2022-052	14841	9466	1516	2343
CS-2022-054	23720	11992	9466	1649		CS-2022-054	8087	5309	284	2202
CS-2022-056	24751	19480	3058	1659		CS-2022-056	14059	11946	274	1405
CS-2023-083	40447	34883	3103	1445		CS-2023-083	17086	15356	609	622
CS-2023-040	35352	18357	12929	3110		CS-2023-040	27326	15925	6403	3779
CS-2022-041	21315	16572	2688	1087		CS-2022-041	18494	15471	642	1570
CS-2022-042	34005	20870	9746	2215		CS-2022-042	19268	11922	1717	5008
CS-2022-045	39118	31405	4683	1802		CS-2022-045	23206	20006	831	1693
CS-2022-055	39377	23572	10087	4368		CS-2022-055	18519	14038	567	3161
CS-2021-024	25818	21967	1293	2055		CS-2021-024	30261	26660	545	1493
UF-PF-2021-063-1N	23175	16074	3510	2695		UF-PF-2021-063-1N	16579	12186	796	2570

## Sheet: S7, Table 1
StudyID	YrsWDiagnosis	UPDRS Part III Motorscore	Hoehn & Yahr
CS-2021-001	0	13	2
CS-2021-002	2	6	1.5
CS-2021-003	3	18	2
CS-2021-006	2	21	2.5
CS-2021-007	2	29	2
CS-2021-009	NULL	NULL	NULL
CS-2021-010	5	18	2
CS-2021-011	6	15
CS-2021-012	9	11	2
CS-2021-013	31	24	3
CS-2021-014	9	10	2
CS-2021-017	10	22	2
CS-2021-018	10	4	2
CS-2021-019	0	13	2
CS-2021-020	2	34	3
CS-2021-021	0	2	1
CS-2021-023	9	22	2
CS-2021-024	5	32	3
CS-2021-025	0	13	2
CS-2021-026	8	35	2.5
CS-2021-027	6	43	2
CS-2021-028	0	20	2
CS-2021-029	1	NULL	NULL
CS-2021-030	4	26
CS-2021-031	0	11	2
CS-2021-032	0	26
CS-2021-034	0	27
CS-2021-035	2	24
CS-2021-036	6	20	2
CS-2022-038	4	18
CS-2022-039	1	13	2
CS-2022-040	5	38	2
CS-2022-041	8	10	1
CS-2022-042	3	9
CS-2022-043	4	5
CS-2022-045	3	11	1
CS-2022-046	1	11	1
CS-2022-048	1	4
CS-2022-050	1	5	2
CS-2022-051	8	22	2
CS-2022-052	7	9	1
CS-2022-054	9	17	2
CS-2022-055	7	36	2.5
CS-2022-056	6	16	2
CS-2022-057	1	0	1
CS-2022-059	2	5	1
CS-2022-060	1	13
CS-2022-061	2	23	2
CS-2022-062	1	25	2
CS-2022-063	-1	7	2
CS-2022-064	0	18
CS-2022-065	0	11
CS-2022-066	1	13	2
CS-2022-070	0	47	3
CS-2022-072	-1	11	1
CS-2023-074	2	20	2
CS-2023-082	0	39
CS-2023-083	3	37	2.5
CS-2023-086	1	NULL	NULL
	Age (yrs)	Sex	Smoking (pack/day*yrs)	NSAID use (mg/day *yrs)	TOTAL CAFFEINE (mg/day *yrs)	Head injuries
CS-2021-008	1900-03-07	female	0	16.4835	6982.5	0
CS-2021-004	1900-02-23	Female	0	148.352	3235.5	0
CS-2021-005	1900-02-22	Male	0	0	5199.64	1
CS-2021-015	1900-03-16	Male	0	2857.14	6232.5	0
UF-PF-2020-025-3N	1900-03-05	Male	0	163.265	0	0
UF-PF-2021-038-3N	1900-02-18	Female	0	71.4286	4132.5	1
CS-2022-049	1900-03-09	male	0	0	11764.5	0
UF-PF-2022-101-3N	1900-03-07	Female	0	8.16327	11775	1
CS-2023-075	1900-03-12	Male	1.6	163.265	10449	1
UF-PF-2020-002-3N	1900-03-07	Male	0	122.449	27180	0
UF-PF-2020-009-3N	1900-03-09	Female	0	857.143	14546.5	0
UF-PF-2020-014-3N	1900-03-08	Female	0	107.143	5120.21	0
UF-PF-2020-029-3N	1900-03-09	Female	0	11.9048	14479.9	0
UF-PF-2021-032-3N	1900-03-15	Female	0	0	6390	0
UF-PF-2021-034-3N	1900-03-03	Female	0	0	6254.36	0
UF-PF-2021-056-3N	1900-03-16	Male	0	81.6327	10173.1	0
UF-PF-2021-060-3N	1900-02-22	Male	0	0	5199.64	1
UF-PF-2021-042-3N	1900-03-03	Male	0	0	19340.4	0
UF-PF-2022-085-3N	1900-03-07	Female	15	57.1429	2218.57	0
UF-PF-2023-126-3N	1900-03-12	Female	3	81.6327	9287.14	0
UF-PF-2023-118-3N	1900-02-26	Male	24	8571.43	23275	12
CS-2022-058	1900-03-05	male	0	0	6996.43	1
CS-2023-073	1900-03-17	male	0	0	9504.64	1
CS-2023-079	1900-03-11	female	5	334.694	7423.5	0
CS-2023-084	1900-03-08	female	5.5	163.265	2581.86	0
CS-2023-085	1900-03-11	male	0	714.286	8101.21	1
CS-2023-080	1900-03-03	female	16.5	0	7586.93	0
CS-2023-081	1900-03-03	female	0	0	1372.86	0
CS-2023-087	1900-03-09	female	0	285.714	12280	0
CS-2022-068	1900-03-11	male	0	518.367	10255.5	0
CS-2022-067	1900-03-15	male	2.25	4285.71	7783.5	0
CS-2023-076	1900-03-07	female	9	326.531	5850	0
CS-2023-077	1900-03-09	male	0	0	10063.6	0
CS-2023-078	1900-03-01	female	30	408.163	8245	1
CS-2022-069	1900-03-17	male	35	816.327	17816.8	0
CS-2022-071	1900-03-07	male	2.5	81.6327	5994.29	0
CS- 2021-001	1900-03-08	Male	0	4285.71	10968.9	1
CS-2021-002	1900-03-10	female	6.75	421.9	7613.64	0
CS-2021-009	1900-03-18	female	0	0	11325	0
CS-2021-019	1900-03-06	Male	1.5	0	6840	1
CS-2021-021	1900-03-05	Male	0	163.265	8647.5	0
CS-2021-025	1900-03-16	male	20	3085.71	10827.6	0
CS-2021-028	1900-03-17	male	30	0	2224.93	0
CS-2021-029	1900-02-25	female	0	5714.29	4349.57	0
CS-2021-031	1900-03-09	male	0	0	7162.43	0
CS-2021-032	1900-03-02	male	0	#VALUE!	17945	1
CS-2022-059	1900-03-16	female	0	2142.86	4380	0
CS-2022-060	1900-03-02	male	0	0	18785.4	0
CS-2022-061	1900-02-26	male	19	4285.71	18354.3	0
CS-2022-062	1900-03-09	male	45	81.6327	3573	1
CS-2021-034	1900-03-18	male	34.5	265.306	0	0
CS-2022-050	1900-03-04	male	70.5	338.272	7352.36	1
CS-2022-057	1900-02-27	Male	0	163.265	17162.9	0
CS-2023-082	1900-03-06	Female	16	0	12852	3
CS-2023-086	1900-03-08	Female	0	244.898	7368.57	1
CS-2022-048	1900-03-10	female	0	35.7143	3276.93	0
CS-2022-063	1900-03-08	Female	0	326.531	7588.14	0
CS-2022-064	1900-03-04	Male	47.5	0	6840	1
CS-2022-066	1900-03-06	Female	0	408.163	6192.21	0
CS-2023-074	1900-03-08	female	0	489.796	3816.29	0
CS-2022-065	1900-03-05	female	0	1428.57	7076.36	1
CS-2022-072	1900-03-07	Female	18	163.265	6725.86	1
CS-2022-039	1900-03-01	female	64.5	326.531	6674.5	1
CS-2021-003	1900-03-03	Male	0	2857.14	6806.36	0
CS-2021-007	1900-03-09	Male	0	16.4835	0	0
CS-2021-010	1900-03-06	Male	0	4345.24	6535.29	0
CS-2021-011	1900-03-04	Male	0	198.273	11125.7	1
CS-2021-012	1900-03-03	Female	0	228.571	4417.5	0
CS-2021-006	1900-03-09	Male	0	0	17090.8	0
CS-2021-013	1900-03-16	Female	0	0	11160	0
CS-2021-014	1900-03-11	Female	0	204.082	4381.5	0
CS-2021-017	1900-03-14	Male	61.5	142.857	8612.14	1
CS-2021-018	1900-03-17	female	61.5	5000	2795	0
CS-2021-020	1900-03-06	female	0	244.898	6555	0
CS-2021-023	1900-03-11	male	0	0	1615.71	0
CS-2021-026	1900-02-27	female	0	0	6393	0
CS-2021-027	1900-03-07	male	0	914.286	3017.36	0
CS-2021-030	1900-03-18	male	35	10714.3	13385	0
CS-2022-043	1900-02-27	female	0	4293.88	15653.2	0
CS-2021-035	1900-03-03	male	0	81.6327	5751.69	0
CS-2021-036	1900-03-07	male	0	0	952	1
CS-2022-038	1900-03-06	male	0	0	267.429	0
CS-2022-051	1900-03-14	female	0	122.449	8542.86	0
CS-2022-052	1900-02-24	female	20	326.531	14820.6	0
CS-2022-054	1900-03-10	male	0	244.898	582.857	0
CS-2022-056	1900-03-06	female	0	40.8163	7897.93	0
CS-2023-083	1900-02-28	female	15	3142.86	6491.5	0
CS-2022-040	1900-03-09	male	0	0	11184.7	2
CS-2022-041	1900-03-08	female	11	163.265	8322	0
CS-2022-042	1900-03-04	female	3.75	81.6327	4849.64	1
CS-2022-045	1900-02-21	male	0	204.082	3521.29	0
CS-2022-055	1900-03-12	female	2.5	71.4286	2065.14	0
CS-2021-024	1900-03-14	female	68	3085.71	10199.6	0
UF-PF-2021-063-1N	1900-03-06	Male	0.5	81.6327	721	1
